# Supplementary material for: Defining the DNA Binding Site Recognized by the Fission Yeast Zn2Cys6 Transcription Factor Pho7 and Its Role in Phosphate Homeostasis
Source: mBio. 2017 Aug 15;8(4):e01218-17. doi: 10.1128/mBio.01218-17 (PMC5559640; doi:10.1128/mBio.01218-17)
Supplement: TABLE S1 [file mbo004173440st1.xlsx]

## Sheet: fimo_Pho7_-Pi
FIMO: Pho7 -Pi
# motif_id	chromosome	Peak Start Coordinate	Peak End Coordinate	Peak ID	Target gene Systematic ID	Gene Common name	score	p-value	q-value	matched_sequence
1	I	460003	460191	I-32	SPNCRNA.651	SPNCRNA.651	19.7927	1.57e-08	0.00196	GTCGCAGTTTCAAT
1	II	1301302	1301490	II-69	SPBC30B4.01c	wsc1	19.4878	5.2e-08	0.00325	TTCGCAGTTTCAAC
1	I	2518662	2518850	I-42	SPNCRNA.197	SPNCRNA.197	18.4024	2.57e-07	0.00853	ATCGCAATTTCAAC
1	I	1829872	1830060	I-8	SPAC1002.16c	SPAC1002.16c	18.0122	4.09e-07	0.00853	TTCGCAGTTTAAAA
1	I	4178662	4178850	I-37	SPAC25B8.12c	SPAC25B8.12c	18.0122	4.09e-07	0.00853	TTCGGAATTTGAAT
1	I	3300870	3301058	I-106	SPAPB1E7.06c	eme1	18.0122	4.09e-07	0.00853	TTCGCAGTTTAAAA
1	II	4471164	4471352	II-151	#N/A	#N/A	17.7805	5.21e-07	0.00931	TTCGCAACTTCAAT
1	II	3573029	3573217	II-85	SPBC887.15c	sur2	17.5366	6.43e-07	0.00999	ATCGCAGTTTTAAC
1	III	1351367	1351555	III-68	SPCC338.14	ado1	17.3293	7.99e-07	0.00999	ATCGCAATTTTAAC
1	III	2352487	2352675	III-35	SPCC70.03c	SPCC70.03c	17.3293	7.99e-07	0.00999	TGCGCAATTTCAAC
1	I	4456021	4456209	I-4	SPAC9E9.09c	atd1	17.1098	9.91e-07	0.0113	ATCGGAGTTTCAAC
1	I	3934920	3935108	I-65	SPAC2F3.06c	kap104	16.8537	1.2e-06	0.0122	ATCGCACTTCCAAT
1	II	3606070	3606258	II-46	SPNCRNA.425	SPNCRNA.425	16.7683	1.27e-06	0.0122	TTCGGAATTTTAAA
1	I	5427449	5427637	I-39	SPNCRNA.1082	sec16-antisense-1	16.5244	1.57e-06	0.0133	TTCGGATTTTCAAT
1	I	2326401	2326589	I-107	SPNCRNA.813	SPAC6C3.03c-antisense-1	16.4878	1.64e-06	0.0133	GTCGCAATTCTAAT
1	I	1150186	1150374	I-2	SPAC56F8.14c	mug115	16.3293	1.86e-06	0.0133	GGCGCAGTTTGAAA
1	II	2022154	2022342	II-94	SPNCRNA.385	SPNCRNA.385	16.2805	1.95e-06	0.0133	AGCGCAATTTTAAT
1	II	4460370	4460558	II-72	SPBPB2B2.02	mug180	16.2073	2.1e-06	0.0133	GCCGCACTTTCAAT
1	I	3159410	3159598	I-149	SPAC3G9.11c	pdc201	16.1341	2.19e-06	0.0133	TTCGCACATTGAAT
1	II	4081404	4081592	II-30	SPBC1347.11	sro1	16.1341	2.19e-06	0.0133	TTCGCACATTGAAT
1	II	2486347	2486535	II-82	SPNCRNA.08	prl8	16.0976	2.24e-06	0.0133	GTCGCAGTTTCACA
1	II	1913676	1913864	II-88	SPNCRNA.380	SPNCRNA.380	15.8659	2.68e-06	0.0148	TTCGCAACTTTAAA
1	I	1003808	1003996	I-152	SPAC821.10c	sod1	15.8537	2.72e-06	0.0148	AGCGGAATTTCAAT
1	I	4457419	4457607	I-3	SPNCRNA.990	cbh1-antisense-1	15.3293	4.05e-06	0.0198	TTCGCACTTTGACC
1	I	959538	959726	I-28	SPAC222.08c	sno1	15.2317	4.32e-06	0.0198	TTCGCAGTCCCAAT
1	I	3456495	3456683	I-45	SPAC3A11.07	nde2	15.2317	4.32e-06	0.0198	TGCGGACTTTTAAT
1	II	113415	113603	II-93	SPBC359.03c	aat1	15.2317	4.32e-06	0.0198	ATCGCATTTTTAAA
1	II	819918	820106	II-4	SPBC530.11c	SPBC530.11c	15.1951	4.44e-06	0.0198	TGCGGAATTTAAAT
1	II	352542	352730	II-13	SPBC1271.09	tgp1	14.4634	7.24e-06	0.0312	TTCGGACATTCAAA
1	II	4466366	4466554	II-27	SPNCRNA.1696	SPNCRNA.1696	14.3415	7.8e-06	0.0325	TTCGCAGTTTCAGC
1	II	1364981	1365169	II-97	SPNCRNA.1432	SPNCRNA.1432	14.2561	8.34e-06	0.0337	ATCGCAATCTTAAA
1	II	128129	128317	II-222	SPBC359.06	mug14	14.1707	8.75e-06	0.0342	TCCGCATTTTCAAC
1	I	1238296	1238484	I-27	SPAC10F6.16	mug134	13.8049	1.1e-05	0.0416	GTCGGACATTCAAC
1	II	3810905	3811093	II-47	SPBC21C3.08c	car2	13.6951	1.17e-05	0.042	TTCGGAGTTTGTAT
1	II	1045754	1045942	II-23	SPBC337.08c	ubi4	13.6707	1.19e-05	0.042	ATCGCAATGTGAAA
1	I	4457958	4458146	I-20	#N/A	#N/A	13.6463	1.21e-05	0.042	GTCGCAGTGCCAAT
1	II	2889817	2890005	II-170	SPBP4H10.10	rbd3	13.5	1.32e-05	0.0441	TCCGCAGCTTAAAT
1	I	4265118	4265306	I-181	SPAC2C4.03c	smd2	13.4146	1.39e-05	0.0441	GTCGGAGTTCCACT
1	I	1096457	1096645	I-165	#N/A	#N/A	13.4146	1.39e-05	0.0441	GTCGGAGTTCCACT
1	I	4531228	4531416	I-122	SPAC27D7.11c	SPAC27D7.11c	13.378	1.42e-05	0.0441	GTCGCACTTCCACC
1	II	4447212	4447400	II-5	SPBP4G3.02	pho1	13.3537	1.44e-05	0.0441	TTCGGAAATTAAAA
1	II	3010443	3010631	II-63	SPNCRNA.1571	SPNCRNA.1571	13.3049	1.48e-05	0.0441	TTCGCAAATTTACT
1	II	3573029	3573217	II-85	SPBC887.15c	sur2	13.0366	1.72e-05	0.0499	TCCGCAGTTCAAAA
1	II	3575252	3575440	II-57	SPNCRNA.1617	SPBC887.16-antisense-1	12.9878	1.77e-05	0.0503	TTCGCTACTTCAAA
1	II	2194651	2194839	II-55	SPBC17G9.11c	pyr1	12.8902	1.87e-05	0.0519	ATCGCAATTCAACT
1	II	1503851	1504039	II-126	SPBC11B10.10c	pht1	12.8049	1.96e-05	0.0534	ATCGCACTTGTAAT
1	I	4195448	4195636	I-116	SPAC25B8.19c	loz1	12.6098	2.18e-05	0.0569	ATCGGAATTTGTAT
1	I	3891155	3891343	I-92	SPAC926.04c	hsp90	12.6098	2.18e-05	0.0569	ATCGCAATCCAAAT
1	I	1630656	1630844	I-112	SPAP27G11.10c	nup184	12.4268	2.39e-05	0.0611	GTCGGAATGTAAAT
1	I	4362196	4362384	I-19	SPAC23D3.12	SPAC23D3.12	12.1951	2.7e-05	0.0676	GTCGGTCTTTGAAA
1	I	2322685	2322873	I-109	SPAC13G7.13c	msa1	12.061	2.9e-05	0.0712	ATCGGAGTTAGAAT
1	II	4447212	4447400	II-5	SPBP4G3.02	pho1	11.9268	3.11e-05	0.0745	GTCGCTGCTTGAAA
1	II	2200976	2201164	II-20	SPBC1815.01	eno101	11.9024	3.15e-05	0.0745	GTCGCTCCTTCAAC
1	I	3934920	3935108	I-65	SPAC2F3.06c	kap104	11.6707	3.53e-05	0.0808	GGCGCATTCTGAAT
1	III	2076568	2076756	III-24	SPCPB1C11.03	SPCPB1C11.03	11.6585	3.55e-05	0.0808	TTCGCTGCTTAAAA
1	I	1494806	1494994	I-85	SPAC5D6.10c	mug116	11.5488	3.73e-05	0.0825	GTCGGAGTTTGGAA
1	I	1845360	1845548	I-83	#N/A	#N/A	11.5366	3.76e-05	0.0825	TGCGCAGTATGAAA
1	II	4035297	4035485	II-16	SPBC215.05	gpd1	11.5	3.83e-05	0.0826	TTCGCAGTTTGTCA
1	III	765025	765213	III-6	SPNCRNA.1158	gnr1-antisense-1	11.3902	4.03e-05	0.0842	AGCGGAAATTGAAA
1	I	4013134	4013322	I-51	SPAC27E2.14	SPAC27E2.14	11.3537	4.1e-05	0.0842	ATCGGAGTTTGAGA
1	II	845617	845805	II-35	SPBC36.03c	mfs3	11.3537	4.1e-05	0.0842	TTCGCATTCCGAAA
1	I	3578622	3578810	I-23	SPAC17A2.12	rrp1	11.2439	4.35e-05	0.0877	TTCGCAACTGAAAT
1	III	119060	119248	III-51	SPNCRNA.1111	SPNCRNA.1111	11.2073	4.42e-05	0.0879	TTCGGTATTTGACT
1	II	845617	845805	II-35	SPBC36.03c	mfs3	11.0244	4.82e-05	0.0942	TTCGGAATGCGAAA
1	II	358499	358687	II-96	SPBC1271.07c	SPBC1271.07c	10.9756	4.93e-05	0.0948	GGCGCACTCCTAAT
1	II	523521	523709	II-37	SPNCRNA.1366	SPNCRNA.1366	10.8537	5.2e-05	0.0975	ATCGCAATTTTTCT
1	I	1845360	1845548	I-83	#N/A	#N/A	10.8293	5.27e-05	0.0975	TGCGCAGTTTAGAA
1	II	128129	128317	II-222	SPBC359.06	mug14	10.8171	5.3e-05	0.0975	TTCGCAACATGAAC
1	I	5174698	5174886	I-35	SPAC26F1.06	gpm1	10.7195	5.53e-05	0.1	GCCGCAGTTACAAA
1	II	3812382	3812570	II-133	SPNCRNA.1643	SPBC21C3.09c-antisense-1	10.2439	6.85e-05	0.122	TTCGGTAATTAAAT
1	III	716220	716408	III-1	SPCC18B5.01c	bfr1	10.1951	6.99e-05	0.123	ATCGGAATTTAGAA
1	I	4456021	4456209	I-4	SPAC9E9.09c	atd1	10.1341	7.18e-05	0.125	TTCGCTTCTTAAAT
1	I	3880188	3880376	I-80	SPNCRNA.945	SPNCRNA.945	9.92683	7.83e-05	0.133	TTCGGAATTTGGCT
1	I	1078118	1078306	I-17	SPAC1A6.04c	plb1	9.91463	7.88e-05	0.133	TGCGCAGTGCAAAA
1	II	2739073	2739261	II-142	SPBC336.03	efc25	9.84146	8.12e-05	0.135	GTCGCTCTTTCTAA
1	II	3155960	3156148	II-135	SPBC609.01	SPBC609.01	9.57317	9.08e-05	0.15	TTCGCTCTATCAAA
1	II	2022154	2022342	II-94	SPNCRNA.385	SPNCRNA.385	9.5	9.37e-05	0.15	TTCGCACAATTAAA
1	I	65954	66142	I-120	SPAC977.17	SPAC977.17	9.4878	9.42e-05	0.15	GTCGCAAATTTGAA
1	III	716220	716408	III-1	SPCC18B5.01c	bfr1	9.47561	9.46e-05	0.15	TTCGGAACTTGGAC
1	I	5448793	5448981	I-73	SPAC1039.02	SPAC1039.02	9.12195	0.000109	0.17	ATCGCTATATCAAA
1	II	2022776	2022964	II-107	SPBP23A10.12	frg1	8.93902	0.000117	0.181	TGCGCAATTTTTCA
1	I	4362196	4362384	I-19	SPAC23D3.12	SPAC23D3.12	8.86585	0.000121	0.183	GTCGCAGCGCAAAA
1	I	3920141	3920329	I-195	#N/A	#N/A	8.85366	0.000121	0.183	TTCGCTATTGAAAA
1	I	1955075	1955263	I-24	SPNCRNA.780	SPNCRNA.780	8.80488	0.000124	0.184	ATCGGTATCTTAAA
1	II	819918	820106	II-4	SPBC530.11c	SPBC530.11c	8.63415	0.000132	0.194	TCCGCATCCTCAAC
1	III	1525888	1526076	III-31	SPCC584.16c	SPCC584.16c	8.58537	0.000134	0.195	GGCGCACATGGAAT
1	I	1150186	1150374	I-2	SPAC56F8.14c	mug115	8.52439	0.000137	0.196	TTCGGAGCCTTACC
1	I	482700	482888	I-127	SPAC24H6.05	cdc25	8.5122	0.000138	0.196	ACCGCAGTTTGTCT
1	I	1845360	1845548	I-83	#N/A	#N/A	8.36585	0.000146	0.205	ATCGCACTTTCTGA
1	I	4142480	4142668	I-102	SPAC26H5.10c	tif51	8.34146	0.000147	0.205	ATCGGAGTCGAAAT
1	III	2085767	2085955	III-17	SPNCRNA.1258	SPNCRNA.1258	8.19512	0.000156	0.213	AGCGCACATCCACC
1	I	1630656	1630844	I-112	SPAP27G11.10c	nup184	8.15854	0.000158	0.213	ATCGGTGTTGCAAC
1	II	891913	892101	II-79	SPBC713.14c	SPBC713.14c	8.10976	0.000161	0.213	GTCGCAAAGCAAAA
1	III	1525888	1526076	III-31	SPCC584.16c	SPCC584.16c	8.06098	0.000164	0.213	GTCGGAGTTGAACA
1	III	2024117	2024305	III-21	SPNCRNA.1255	SPNCRNA.1255	8.04878	0.000164	0.213	ATCGCATCCCAAAT
1	III	715393	715581	III-16	SPNCRNA.472	SPNCRNA.472	8.02439	0.000166	0.213	TCCGGAGAGTCAAA
1	I	1165915	1166103	I-121	SPAC22A12.06c	fsh2	8.0122	0.000167	0.213	ATCGCAATAGCAAC
1	I	5466157	5466345	I-60	SPNCRNA.1086	SPAC1039.08-antisense-1	8.0122	0.000167	0.213	GTCGCTCTTATAAA
1	I	4362196	4362384	I-19	SPAC23D3.12	SPAC23D3.12	7.93902	0.000171	0.216	AGCGCACTTTCGCC
1	I	5466157	5466345	I-60	SPNCRNA.1086	SPAC1039.08-antisense-1	7.82927	0.000178	0.22	ATCGCATCTGTAAA
1	II	1686632	1686820	II-12	SPBC19C2.06c	mug124	7.80488	0.000179	0.22	TGCGGTAATCCAAT
1	II	819918	820106	II-4	SPBC530.11c	SPBC530.11c	7.80488	0.000179	0.22	TGCGCTTCTTTAAA
1	II	3488732	3488920	II-36	SPBC1718.07c	zfs1	7.78049	0.000181	0.22	TGCGCTATGTAAAA
1	II	3532678	3532866	II-68	SPBC1105.13c	SPBC1105.13c	7.69512	0.000187	0.224	AGCGCATTCTGACA
1	I	5442498	5442686	I-118	SPAC29B12.14c	SPAC29B12.14c	7.67073	0.000188	0.224	TGCGGACCCCTAAT
1	I	2106825	2107013	I-95	#N/A	#N/A	7.54878	0.000197	0.232	GGCGCAACGCAAAT
1	I	3300870	3301058	I-106	SPAPB1E7.06c	eme1	7.52439	0.000199	0.232	ATCGCAATGAAAAA
1	I	2974030	2974218	I-214	#N/A	#N/A	7.5	0.000201	0.232	TTCGCAGTCTATCA
1	I	1151813	1152001	I-12	SPAC56F8.15	SPAC56F8.15	7.37805	0.000209	0.24	ATCGGACTTTTGCA
1	II	230129	230317	II-108	SPBC660.16	gnd1	7.34146	0.000212	0.24	TTCGCTCCTTATAT
1	I	763037	763225	I-6	SPAC4G8.03c	puf5	7.30488	0.000215	0.24	ATCGGTGACTGAAT
1	II	845617	845805	II-35	SPBC36.03c	mfs3	7.30488	0.000215	0.24	TTCGGATCTAAAAT
1	I	2423845	2424033	I-144	SPAC6B12.07c	SPAC6B12.07c	7.2561	0.000218	0.24	TCCGCTCTTTTTAT
1	III	967548	967736	III-15	SPNCRNA.1164	SPNCRNA.1164	7.26829	0.000218	0.24	GCCGCAATTGGACA
1	I	76804	76992	I-93	SPAPJ695.02	SPAPJ695.02	7.13415	0.000228	0.246	TGCGCAGTTGTGAT
1	II	4297058	4297246	II-205	SPBC16A3.02c	SPBC16A3.02c	7.13415	0.000228	0.246	TTCGGATTACTAAC
1	II	3488732	3488920	II-36	SPBC1718.07c	zfs1	7.04878	0.000234	0.249	AGCGCAATTCCTCC
1	II	1572997	1573185	II-22	SPNCRNA.358	SPNCRNA.358	7.04878	0.000234	0.249	AGCGGAGAATGAAT
1	II	1554876	1555064	II-18	SPNCRNA.1443	SPNCRNA.1443	6.97561	0.00024	0.251	ATCGGAGATTCGCT
1	II	4471663	4471851	II-130	SPBPB2B2.06c	SPBPB2B2.06c	6.96341	0.000241	0.251	AGCGGACCATGAAT
1	II	3624916	3625104	II-104	SPNCRNA.1625	SPNCRNA.1625	6.92683	0.000244	0.253	TCCGCTCCTTGACT
1	I	1003808	1003996	I-152	SPAC821.10c	sod1	6.89024	0.000247	0.254	ACCGCAACTTTAGA
1	II	1679224	1679412	II-89	SPBC19C2.04c	ubp11	6.80488	0.000255	0.259	GTCGCATTGTTTAC
1	II	3507803	3507991	II-62	SPBC1105.02c	lys4	6.7561	0.000259	0.261	TTCGCACATATACA
1	II	113415	113603	II-93	SPBC359.03c	aat1	6.65854	0.000268	0.268	TTCGCAATAACACT
1	II	315517	315705	II-145	SPBC1773.15	dal52	6.60976	0.000273	0.269	TGCGAAATTTCAAC
1	I	4178662	4178850	I-37	SPAC25B8.12c	SPAC25B8.12c	6.58537	0.000275	0.269	ATCGCTATTCGGAA
1	III	1870876	1871064	III-46	SPCC1223.12c	meu10	6.58537	0.000275	0.269	GCCGCTTCTTAAAT
1	I	4013134	4013322	I-51	SPAC27E2.14	SPAC27E2.14	6.54878	0.000278	0.27	TTCGCACTGCTAGA
1	III	716916	717104	III-8	SPNCRNA.1153	SPCC18B5.02c-antisense-1	6.52439	0.00028	0.27	TTCGCAGCATCGAA
1	I	1630656	1630844	I-112	SPAP27G11.10c	nup184	6.35366	0.000296	0.283	GGCGGAACTTCTCT
1	II	3532678	3532866	II-68	SPBC1105.13c	SPBC1105.13c	6.31707	0.0003	0.284	GTCGCAGATTGAAG
1	III	72650	72838	III-27	SPCC757.12	SPCC757.12	6.28049	0.000303	0.285	AGCGCATCTGGAAA
1	I	4362196	4362384	I-19	SPAC23D3.12	SPAC23D3.12	6.21951	0.000309	0.288	TGCGCTTTTTGGAT
1	I	2106825	2107013	I-95	#N/A	#N/A	6.20732	0.000311	0.288	GCCGCAATGTTGAT
1	III	236761	236949	III-62	SPCC1529.01	SPCC1529.01	6.07317	0.000325	0.296	TGCGCTCATTTACC
1	III	230595	230783	III-23	SPCC548.06c	ght8	6.07317	0.000325	0.296	TTCGCACCTTGATT
1	II	627598	627786	II-71	SPBC839.15c	tef103	6.06098	0.000326	0.296	TTCGCTAAGCTAAT
1	I	4457419	4457607	I-3	SPNCRNA.990	cbh1-antisense-1	6.02439	0.00033	0.296	TTCGCATGTTGAAA
1	II	3512685	3512873	II-73	SPBC1105.04c	cbp1	6.0122	0.000331	0.296	TACGCAATTTCACA
1	II	841091	841279	II-74	SPNCRNA.1389	SPNCRNA.1389	5.9878	0.000334	0.297	TTCGGCATTTTAAC
1	I	4457958	4458146	I-20	#N/A	#N/A	5.89024	0.000345	0.304	TTCGCTATCTTGAC
1	II	819918	820106	II-4	SPBC530.11c	SPBC530.11c	5.82927	0.000352	0.307	TACGGAATTTAAAA
1	II	577928	578116	II-87	SPBC354.12	gpd3	5.79268	0.000356	0.307	ATCGGATAATGAAA
1	III	987129	987317	III-85	SPCC1795.06	map2	5.7439	0.000361	0.307	ATCGCTGTTTATCC
1	II	3498014	3498202	II-92	SPBPB7E8.02	SPBPB7E8.02	5.71951	0.000364	0.307	TTCGCTATCGAAAA
1	III	1870876	1871064	III-46	SPCC1223.12c	meu10	5.71951	0.000364	0.307	TTCGCAAGCTCAAA
1	III	119598	119786	III-48	SPCC330.06c	pmp20	5.71951	0.000364	0.307	ACCGCAAAGCAAAT
1	II	4106036	4106224	II-80	SPBC56F2.06	mug147	5.70732	0.000366	0.307	TGCGCGGTTTTAAC
1	III	208735	208923	III-5	SPCC1235.17	SPCC1235.17	5.67073	0.00037	0.308	ATCGGAATATGGAA
1	III	862196	862384	III-25	SPCC63.14	eis1	5.64634	0.000372	0.308	GTCGCAAAATTTAT
1	II	113415	113603	II-93	SPBC359.03c	aat1	5.63415	0.000374	0.308	TTCGGTGATATAAT
1	II	2528057	2528245	II-11	SPNCRNA.400	SPNCRNA.400	5.53659	0.000386	0.316	GTCGCCGTTCGAAA
1	III	1421298	1421486	III-44	SPCC622.12c	gdh1	5.5	0.00039	0.316	ATCGGAAATTTTCC
1	III	967548	967736	III-15	SPNCRNA.1164	SPNCRNA.1164	5.4878	0.000392	0.316	TTCGGTAAATCAAC
1	II	627598	627786	II-71	SPBC839.15c	tef103	5.32927	0.000412	0.328	TGCGCAAACAAAAT
1	II	3514278	3514466	II-41	SPNCRNA.1609	SPNCRNA.1609	5.32927	0.000412	0.328	ACCGCTACCTAAAT
1	I	2106253	2106441	I-21	SPAC631.01c	acp2	5.28049	0.000418	0.331	TTCGGAGTTCTTGA
1	II	4130387	4130575	II-15	SPBC1861.02	abp2	5.21951	0.000426	0.335	TGCGCTGTCTCGAC
1	II	4466366	4466554	II-27	SPNCRNA.1696	SPNCRNA.1696	5.13415	0.000438	0.343	TTCGCTTATTCAGA
1	II	1572997	1573185	II-22	SPNCRNA.358	SPNCRNA.358	5.09756	0.000443	0.343	TTAGCAATTTTACT
1	II	352542	352730	II-13	SPBC1271.09	tgp1	5.07317	0.000447	0.343	TTCACACTTTGACT
1	III	1157238	1157426	III-49	SPCC4B3.12	set9	5.07317	0.000447	0.343	ATCGCTGACCAAAA
1	II	202067	202255	II-31	SPNCRNA.1326	SPNCRNA.1326	5.03659	0.000452	0.344	ATCGGAATAGAAAA
1	I	91649	91837	I-105	SPNCRNA.604	SPNCRNA.604	5	0.000457	0.344	ACCGGAAAATGAAA
1	I	4515082	4515270	I-66	SPAC27D7.03c	mei2	4.96341	0.000462	0.344	ATCGCATCATAACT
1	I	3934920	3935108	I-65	SPAC2F3.06c	kap104	4.95122	0.000463	0.344	AGTGCAGTTTAAAT
1	II	4107584	4107772	II-158	SPNCRNA.1669	SPNCRNA.1669	4.95122	0.000463	0.344	TTCGGTATATAACT
1	II	162450	162638	II-100	SPBC1683.09c	frp1	4.93902	0.000465	0.344	ATCGCAATAACACA
1	II	819918	820106	II-4	SPBC530.11c	SPBC530.11c	4.91463	0.000468	0.345	TTCGGATCCGTAAT
1	I	660427	660615	I-114	SPAC1D4.11c	lkh1	4.87805	0.000474	0.346	GGCGCTGAATGAAT
1	I	2871993	2872181	I-38	SPAC8F11.10c	pvg1	4.84146	0.000479	0.346	GTCTGAGTTTAAAA
1	I	661483	661671	I-132	SPNCRNA.672	SPNCRNA.672	4.84146	0.000479	0.346	GTCGCACTTCTGGA
1	II	674337	674525	II-76	SPBC947.04	pfl3	4.81707	0.000482	0.347	ATAGCAGTTCGAAA
1	III	1546013	1546201	III-60	SPCC1753.02c	git3	4.79268	0.000486	0.347	GTCGCACTAACACA
1	II	4460370	4460558	II-72	SPBPB2B2.02	mug180	4.76829	0.000489	0.348	TTAGCAGATTGAAA
1	II	72434	72622	II-29	SPNCRNA.1305	SPBPB21E7.08-antisense-1	4.67073	0.000505	0.357	TTCGGAAACCGGAT
1	II	606970	607158	II-32	SPBC839.06	cta3	4.54878	0.000524	0.368	AGCGGAGTAACAAA
1	I	4515702	4515890	I-135	SPNCRNA.993	SPNCRNA.993	4.52439	0.000528	0.369	TGGGGAATTTTAAT
1	I	660427	660615	I-114	SPAC1D4.11c	lkh1	4.46341	0.000538	0.372	AGCGGCATTTGAAT
1	II	156378	156566	II-33	SPNCRNA.1318	SPNCRNA.1318	4.43902	0.000542	0.372	ATCGCTATGAGAAA
1	I	460003	460191	I-32	SPNCRNA.651	SPNCRNA.651	4.43902	0.000542	0.372	CTCGCAATTTCAGA
1	I	2423845	2424033	I-144	SPAC6B12.07c	SPAC6B12.07c	4.37805	0.000551	0.375	TTCGCAATGTTATT
1	I	3573967	3574155	I-48	#N/A	#N/A	4.34146	0.000557	0.375	ATCGCTGTCTCGCT
1	I	3416351	3416539	I-138	SPAC3H5.10	rpl3202	4.32927	0.000559	0.375	ATCGGAAATTGAAG
1	II	2611158	2611346	II-221	SPBC25B2.07c	mmb1	4.32927	0.000559	0.375	GTCGTTATTTGAAT
1	I	2625037	2625225	I-124	SPAC7D4.07c	trx1	4.29268	0.000565	0.375	TTCGGAGTAATACT
1	I	1541632	1541820	I-189	SPAC57A7.05	SPAC57A7.05	4.28049	0.000568	0.375	TGCGCAGTACGGAA
1	II	1742624	1742812	II-117	SPBC1D7.05	byr2	4.28049	0.000568	0.375	TTCGTACCTTAAAC
1	II	2528057	2528245	II-11	SPNCRNA.400	SPNCRNA.400	4.26829	0.00057	0.375	TTCGCGATCCCAAT
1	III	967548	967736	III-15	SPNCRNA.1164	SPNCRNA.1164	4.2561	0.000572	0.375	AGCGAAATTTAAAA
1	II	1721766	1721954	II-86	SPBC2F12.10	SPBC2F12.10	4.23171	0.000576	0.375	TTCGGAAAGGAAAA
1	II	3606070	3606258	II-46	SPNCRNA.425	SPNCRNA.425	4.20732	0.00058	0.376	TGCGCAACTCGGCA
1	II	202067	202255	II-31	SPNCRNA.1326	SPNCRNA.1326	4.19512	0.000582	0.376	ATCGCAAAATAGAT
1	I	5427449	5427637	I-39	SPNCRNA.1082	sec16-antisense-1	4.13415	0.000593	0.38	TTCGGAGTTGATCA
1	II	4035297	4035485	II-16	SPBC215.05	gpd1	4.06098	0.000605	0.385	TTCGGACCTTTCAT
1	II	4129236	4129424	II-45	SPNCRNA.1674	SPNCRNA.1674	4.06098	0.000605	0.385	ATCGCAAATTTGGA
1	II	841091	841279	II-74	SPNCRNA.1389	SPNCRNA.1389	3.97561	0.000621	0.39	GTCGCTGATTATCT
1	II	1923271	1923459	II-91	SPBC16E9.05	erg6	3.96341	0.000623	0.39	GTCGCGAATTTAAA
1	II	1364981	1365169	II-97	SPNCRNA.1432	SPNCRNA.1432	3.95122	0.000625	0.39	TTCGGTAAATAAAC
1	I	577314	577502	I-110	SPAC13A11.02c	erg11	3.92683	0.000629	0.39	ATCGCAACATAAGC
1	II	1503851	1504039	II-126	SPBC11B10.10c	pht1	3.92683	0.000629	0.39	TTCGCATTACAAGT
1	I	3880188	3880376	I-80	SPNCRNA.945	SPNCRNA.945	3.87805	0.000638	0.39	AGCGCAATATCGCT
1	I	761931	762119	I-56	SPNCRNA.679	SPNCRNA.679	3.86585	0.000641	0.39	TTCGCATATTATGT
1	III	716220	716408	III-1	SPCC18B5.01c	bfr1	3.85366	0.000643	0.39	GTCGCACATTTGGC
1	I	1076715	1076903	I-137	SPAC1A6.04c	plb1	3.84146	0.000645	0.39	GTCGGAGAGGAAAA
1	II	3408471	3408659	II-25	SPBC13A2.04c	ptr2	3.84146	0.000645	0.39	TGCACATTTTTAAT
1	II	841091	841279	II-74	SPNCRNA.1389	SPNCRNA.1389	3.78049	0.000657	0.395	TGCGCAATCAGTAA
1	II	3513495	3513683	II-75	SPNCRNA.421	SPNCRNA.421	3.71951	0.000669	0.399	GTCGCATACCTTAT
1	I	5442498	5442686	I-118	SPAC29B12.14c	SPAC29B12.14c	3.70732	0.000672	0.399	AGCGCCGTCTCAAT
1	III	236096	236284	III-34	SPCC548.07c	ght1	3.69512	0.000674	0.399	GCCGCAATCACTAT
1	I	158554	158742	I-119	SPAC5H10.06c	adh4	3.67073	0.000679	0.399	ATCGCATTATCGCT
1	I	381405	381593	I-52	SPAC1751.01c	gti1	3.63415	0.000687	0.399	ATCGGAAACTCGCT
1	II	4159808	4159996	II-39	SPBC14F5.04c	pgk1	3.63415	0.000687	0.399	GTCGGAAAGGAAAA
1	I	4787873	4788061	I-75	#N/A	#N/A	3.63415	0.000687	0.399	TTCGGAGTCGTAGC
1	I	4139685	4139873	I-117	SPAC26H5.09c	SPAC26H5.09c	3.62195	0.000689	0.399	ATCGCTGTCAGACT
1	I	4178662	4178850	I-37	SPAC25B8.12c	SPAC25B8.12c	3.57317	0.000699	0.403	TTCGCTATCGCTAT
1	I	577314	577502	I-110	SPAC13A11.02c	erg11	3.47561	0.000718	0.409	AACGCACATTTAAC
1	I	1955075	1955263	I-24	SPNCRNA.780	SPNCRNA.780	3.47561	0.000718	0.409	AGCGCAAATTTAAG
1	II	3575252	3575440	II-57	SPNCRNA.1617	SPBC887.16-antisense-1	3.46341	0.000721	0.409	GTCGCTGATGGACC
1	I	5475032	5475220	I-84	SPAC1039.11c	gto1	3.45122	0.000723	0.409	TTTGCACTTTAACA
1	I	763900	764088	I-69	#N/A	#N/A	3.43902	0.000726	0.409	GTCGTAATCTAAAA
1	II	4081404	4081592	II-30	SPBC1347.11	sro1	3.41463	0.000731	0.41	GTCGCTCTTTTCAT
1	I	4013134	4013322	I-51	SPAC27E2.14	SPAC27E2.14	3.37805	0.000739	0.413	AGCGGAAACCGACA
1	II	1554876	1555064	II-18	SPNCRNA.1443	SPNCRNA.1443	3.29268	0.000757	0.42	TTCTCACTATCAAT
1	III	862196	862384	III-25	SPCC63.14	eis1	3.28049	0.000759	0.42	GTCGCAGCCCGTCC
1	I	3663430	3663618	I-90	SPAC8C9.12c	SPAC8C9.12c	3.26829	0.000762	0.42	TTCGCTATCGTACC
1	III	236096	236284	III-34	SPCC548.07c	ght1	3.19512	0.000778	0.425	ATCGCTTAGCCAAC
1	II	156378	156566	II-33	SPNCRNA.1318	SPNCRNA.1318	3.19512	0.000778	0.425	TTCGGATCTTTAAG
1	I	1077631	1077819	I-103	#N/A	#N/A	3.07317	0.000806	0.438	GTCGCAGCTCTGGA
1	I	90381	90569	I-97	SPAC1F8.03c	str3	3.06098	0.000809	0.438	ATCGGATTAATAAA
1	I	1151813	1152001	I-12	SPAC56F8.15	SPAC56F8.15	3.04878	0.000812	0.438	ATCGCTCTTCCAAG
1	II	2553483	2553671	II-77	SPBC29A10.08	gas2	3	0.000823	0.442	TCCGCTTCTCCACA
1	I	4234808	4234996	I-54	SPAC1F7.07c	fip1	2.95122	0.000835	0.447	GTCGGAGTTGGTGT
1	II	4410886	4411074	II-183	#N/A	#N/A	2.92683	0.000841	0.448	TTGGCTGTTTAAAA
1	I	1953167	1953355	I-22	SPNCRNA.779	SPNCRNA.779	2.81707	0.000867	0.46	GTCGCAGTAATGAT
1	II	577928	578116	II-87	SPBC354.12	gpd3	2.73171	0.000889	0.465	TTCGGTACTTGGCA
1	I	4721578	4721766	I-113	#N/A	#N/A	2.73171	0.000889	0.465	TTCGCTTTAAGAAT
1	I	3478334	3478522	I-61	SPAC328.03	tps1	2.70732	0.000895	0.465	TTCGCACTTTTTTA
1	I	4715335	4715523	I-167	SPATRNATHR.05	SPATRNATHR.05	2.70732	0.000895	0.465	AGCGCTCTACCACT
1	III	277447	277635	III-11	SPCC794.12c	mae2	2.69512	0.000898	0.465	TTCGAAACTTGACA
1	II	3860338	3860526	II-28	#N/A	#N/A	2.68293	0.000901	0.465	GTCGCAGTAGGAGC
1	III	811306	811494	III-13	SPCC1393.08	SPCC1393.08	2.67073	0.000904	0.465	GTCGCTTTGTAAGT
1	I	3456495	3456683	I-45	SPAC3A11.07	nde2	2.64634	0.00091	0.465	ATCGCTGTGCAGAT
1	III	236761	236949	III-62	SPCC1529.01	SPCC1529.01	2.64634	0.00091	0.465	GTTGCAGTTGTAAT
1	I	4515702	4515890	I-135	SPNCRNA.993	SPNCRNA.993	2.63415	0.000913	0.465	TTCGGCAATTAAAA
1	I	761931	762119	I-56	SPNCRNA.679	SPNCRNA.679	2.60976	0.000919	0.465	AGCGCTTCATCAAA
1	II	2739073	2739261	II-142	SPBC336.03	efc25	2.59756	0.000923	0.465	TTCGCTTAGCAAAA
1	III	348296	348484	III-20	SPCC736.15	pil1	2.58537	0.000926	0.465	ATCGCTATCCAGAA
1	I	76804	76992	I-93	SPAPJ695.02	SPAPJ695.02	2.56098	0.000932	0.467	ATCGCAATAACGAA
1	III	211344	211532	III-50	SPCC1235.17	SPCC1235.17	2.53659	0.000939	0.468	GTCGGAGTAGCTAA
1	II	1873157	1873345	II-1	SPBC3H7.05c	SPBC3H7.05c	2.5	0.000948	0.47	TGCGCTTTTTAGCT
1	I	2625037	2625225	I-124	SPAC7D4.07c	trx1	2.4878	0.000952	0.47	ATCGGAAACCTGAC
1	I	240249	240437	I-72	SPNCRNA.145	SPNCRNA.145	2.47561	0.000955	0.47	ATCGCGATTTCGAA
1	I	5466157	5466345	I-60	SPNCRNA.1086	SPAC1039.08-antisense-1	2.45122	0.000961	0.47	ATTGGACATTCAAC
1	III	2024117	2024305	III-21	SPNCRNA.1255	SPNCRNA.1255	2.45122	0.000961	0.47	GTCGCCATTCAACT
1	I	1571641	1571829	I-67	SPAC1705.03c	ecm33	2.39024	0.000977	0.476	TGCGCAATTTCGTT
1	II	315517	315705	II-145	SPBC1773.15	dal52	2.37805	0.000981	0.476	GTCGGAGTATGAAG
1	III	967548	967736	III-15	SPNCRNA.1164	SPNCRNA.1164	2.31707	0.000998	0.482	TGCGGCTTTTAAAT

## Sheet: fimo_Pho7_+Pi
FIMO: Pho7 +Pi
# motif_id	chromosome	Peak Start Coordinate	Peak End Coordinate	Peak ID	Target gene Systematic ID	Gene Common name	score	p-value	q-value	matched_sequence
1	I	4178671	4178825	I-32	SPAC25B8.12c	SPAC25B8.12c	18.3596	1.18e-07	0.00396	ATTCGGAATTTGAA
1	I	1829883	1830037	I-5	SPAC1002.16c	SPAC1002.16c	17.9775	2.01e-07	0.00396	GTTCGCAGTTTAAA
1	I	3300896	3301050	I-158	SPAPB1E7.06c	eme1	17.9775	2.01e-07	0.00396	GTTCGCAGTTTAAA
1	II	1301339	1301493	II-40	SPBC30B4.01c	wsc1	17.5056	3.76e-07	0.00555	ATTCGCAGTTTCAA
1	II	3606069	3606223	II-26	SPNCRNA.425	SPNCRNA.425	16.809	9.28e-07	0.0109	TTTCGGAATTTTAA
1	I	1150154	1150308	I-1	SPAC56F8.14c	mug115	16.4719	1.38e-06	0.012	GGGCGCAGTTTGAA
1	I	2518663	2518817	I-26	SPNCRNA.197	SPNCRNA.197	16.427	1.44e-06	0.012	AATCGCAATTTCAA
1	I	4457416	4457570	I-4	SPNCRNA.990	cbh1-antisense-1	16.2921	1.63e-06	0.012	GTTCGCACTTTGAC
1	I	1494804	1494958	I-98	SPAC5D6.10c	mug116	16.0674	2.04e-06	0.0133	AGTCGGAGTTTGGA
1	II	3810911	3811065	II-34	SPBC21C3.08c	car2	15.9663	2.26e-06	0.0133	GTTCGGAGTTTGTA
1	I	5427460	5427614	I-34	SPNCRNA.1082	sec16-antisense-1	15.6292	3.08e-06	0.0163	TTTCGGATTTTCAA
1	I	3880226	3880380	I-88	SPNCRNA.945	SPNCRNA.945	15.5169	3.47e-06	0.0163	GTTCGGAATTTGGC
1	III	2352508	2352662	III-55	SPCC70.03c	SPCC70.03c	15.4382	3.71e-06	0.0163	ATGCGCAATTTCAA
1	I	460002	460156	I-17	SPNCRNA.651	SPNCRNA.651	15.382	3.87e-06	0.0163	CGTCGCAGTTTCAA
1	II	4081437	4081591	II-64	SPBC1347.11	sro1	15	5.34e-06	0.0185	CTTCGCACATTGAA
1	II	113426	113580	II-61	SPBC359.03c	aat1	14.9775	5.46e-06	0.0185	GATCGCATTTTTAA
1	II	4447247	4447401	II-12	SPBP4G3.02	pho1	14.8989	5.75e-06	0.0185	ATTCGGAAATTAAA
1	I	4195485	4195639	I-97	SPAC25B8.19c	loz1	14.8876	5.82e-06	0.0185	GATCGGAATTTGTA
1	I	4456023	4456177	I-9	SPAC9E9.09c	atd1	14.8652	5.96e-06	0.0185	CATCGGAGTTTCAA
1	I	453862	454016	I-93	SPAC23E2.03c	ste7	14.7753	6.33e-06	0.0186	GAGCGGAGTTTGGA
1	II	819944	820098	II-1	SPBC530.11c	SPBC530.11c	14.4607	7.99e-06	0.0222	ATGCGGAATTTAAA
1	II	4443042	4443196	II-6	SPBC8E4.02c	SPBC8E4.02c	14.3371	8.8e-06	0.0222	TGTCGGTCTTTGAA
1	II	156452	156606	II-43	SPNCRNA.1318	SPNCRNA.1318	14.3034	9.03e-06	0.0222	GTTCGGATCTTTAA
1	I	3574017	3574171	I-46	#N/A	#N/A	14.3034	9.03e-06	0.0222	TTTCGGACTTTGGT
1	I	65978	66132	I-106	SPAC977.17	SPAC977.17	14.2135	9.59e-06	0.0226	GGTCGCAAATTTGA
1	I	1238317	1238471	I-40	SPAC10F6.16	mug134	14.0449	1.08e-05	0.0235	AGTCGGACATTCAA
1	III	230587	230741	III-44	SPCC548.06c	ght8	14.0449	1.08e-05	0.0235	TTTCGCACCTTGAT
1	I	3456488	3456642	I-48	SPAC3A11.07	nde2	13.9438	1.15e-05	0.0243	TTGCGGACTTTTAA
1	III	2076582	2076736	III-42	SPCPB1C11.03	SPCPB1C11.03	13.7528	1.32e-05	0.0268	GTTCGCTGCTTAAA
1	II	3575280	3575434	II-46	SPNCRNA.1617	SPBC887.16-antisense-1	13.5618	1.48e-05	0.0291	TTTCGCTACTTCAA
1	II	3631027	3631181	II-78	SPNCRNA.1626	SPNCRNA.1626	13.5056	1.53e-05	0.0291	TTTCGCAACTTGGT
1	I	4013148	4013302	I-35	SPAC27E2.14	SPAC27E2.14	13.3258	1.72e-05	0.0314	GATCGGAGTTTGAG
1	II	4447247	4447401	II-12	SPBP4G3.02	pho1	13.2584	1.79e-05	0.0314	AGTCGCTGCTTGAA
1	III	765019	765173	III-8	SPNCRNA.1158	gnr1-antisense-1	13.236	1.81e-05	0.0314	TAGCGGAAATTGAA
1	I	1571632	1571786	I-50	SPAC1705.03c	ecm33	13.1124	1.96e-05	0.0319	GTGCGCAATTTCGT
1	III	716233	716387	III-2	SPCC18B5.01c	bfr1	13.1011	1.98e-05	0.0319	CATCGGAATTTAGA
1	II	2200998	2201152	II-19	SPBC1815.01	eno101	13.0562	2.03e-05	0.0319	GGTCGCTCCTTCAA
1	III	208761	208915	III-12	SPCC1235.17	SPCC1235.17	13.0337	2.05e-05	0.0319	GGTCGCAAATTTAT
1	II	4129518	4129672	II-54	SPBC1861.01c	cnp3	12.8652	2.27e-05	0.0342	TTTCGCACTTTAGT
1	II	819944	820098	II-1	SPBC530.11c	SPBC530.11c	12.618	2.62e-05	0.0386	GTACGGAATTTAAA
1	II	3010440	3010594	II-102	SPNCRNA.1571	SPNCRNA.1571	12.382	2.98e-05	0.0428	TTTCGCAAATTTAC
1	II	1045809	1045963	II-48	SPBC337.08c	ubi4	12.2809	3.13e-05	0.0439	TATCGCAATGTGAA
1	II	4460405	4460559	II-74	SPBPB2B2.02	mug180	12.0674	3.51e-05	0.0481	GTTAGCAGATTGAA
1	I	4362206	4362360	I-21	SPAC23D3.12	SPAC23D3.12	11.9326	3.77e-05	0.0505	GTGCGCTTTTTGGA
1	I	3478337	3478491	I-63	SPAC328.03	tps1	11.6854	4.27e-05	0.056	GTTCGCACTTTTTT
1	II	4466346	4466500	II-36	SPNCRNA.1696	SPNCRNA.1696	11.4831	4.73e-05	0.0604	CTTCGCAGTTTCAG
1	I	2322707	2322861	I-126	SPAC13G7.13c	msa1	11.4494	4.82e-05	0.0604	AATCGGAGTTAGAA
1	II	2200998	2201152	II-19	SPBC1815.01	eno101	11.0337	5.87e-05	0.0721	GGTCGCTTCTTTAA
1	II	4035302	4035456	II-31	SPBC215.05	gpd1	10.9438	6.13e-05	0.0737	CTTCGCAGTTTGTC
1	I	4456023	4456177	I-9	SPAC9E9.09c	atd1	10.8989	6.26e-05	0.0737	TTTCGCTTCTTAAA
1	III	208761	208915	III-12	SPCC1235.17	SPCC1235.17	10.5843	7.2e-05	0.0832	TATCGGAATATGGA
1	I	5466145	5466299	I-62	SPNCRNA.1086	SPAC1039.08-antisense-1	10.2022	8.55e-05	0.0969	AATCGCAGATTAGT
1	II	2300517	2300671	II-8	SPBC16H5.02	pfk1	9.98876	9.36e-05	0.103	AGTCGGACATTCGC
1	II	4466346	4466500	II-36	SPNCRNA.1696	SPNCRNA.1696	9.96629	9.45e-05	0.103	TTGCGCAATTTTAG
1	II	819944	820098	II-1	SPBC530.11c	SPBC530.11c	9.76404	0.000103	0.11	GTGCGCTTCTTTAA
1	I	1151847	1152001	I-39	SPAC56F8.15	SPAC56F8.15	9.58427	0.000111	0.116	CATCGGACTTTTGC
1	I	4457416	4457570	I-4	SPNCRNA.990	cbh1-antisense-1	9.55056	0.000112	0.116	CTTCGGACATTTGT
1	I	4362206	4362360	I-21	SPAC23D3.12	SPAC23D3.12	9.50562	0.000114	0.116	AAGCGCACTTTCGC
1	III	716956	717110	III-17	SPNCRNA.1153	SPCC18B5.02c-antisense-1	9.29213	0.000125	0.124	TTTCGCAGCATCGA
1	III	2380436	2380590	III-46	SPCC1827.03c	SPCC1827.03c	8.78652	0.000152	0.149	TTGCGCAATTTAGG
1	I	1150154	1150308	I-1	SPAC56F8.14c	mug115	8.73034	0.000155	0.15	CATCGGTCCTTGAT
1	II	3011284	3011438	II-32	SPNCRNA.1571	SPNCRNA.1571	8.44944	0.000173	0.164	AGGCGGTCTTTGGT
1	I	5448827	5448981	I-79	SPAC1039.02	SPAC1039.02	8.39326	0.000176	0.165	AATCGCTATATCAA
1	III	939128	939282	III-43	SPCC24B10.21	tpi1	8.2809	0.000184	0.167	TTTAGCAAATTTGA
1	II	1573013	1573167	II-13	SPNCRNA.358	SPNCRNA.358	8.24719	0.000186	0.167	ATTAGCAATTTTAC
1	II	2590964	2591118	II-38	SPBC2G5.06c	hmt2	8.22472	0.000188	0.167	TTACGCAATTTTGT
1	I	1494227	1494381	I-78	SPAC5D6.10c	mug116	8.14607	0.000193	0.17	GATCGGTGCTTGTT
1	I	4142489	4142643	I-92	SPAC26H5.10c	tif51	7.95506	0.000207	0.179	GAGAGGAATTTGAT
1	I	1375662	1375816	I-71	SPAC57A10.06	mug15	7.8427	0.000215	0.184	AGTCGCACCTTTTT
1	II	845645	845799	II-20	SPBC36.03c	mfs3	7.69663	0.000227	0.189	TTTCGGATCTAAAA
1	I	3076804	3076958	I-85	SPAC24C9.15c	spn5	7.68539	0.000228	0.189	TTTAGCAAATTGTA
1	III	716233	716387	III-2	SPCC18B5.01c	bfr1	7.62921	0.000232	0.19	TGTCGCACATTTGG
1	II	1573013	1573167	II-13	SPNCRNA.358	SPNCRNA.358	7.59551	0.000235	0.19	TAGCGGAGAATGAA
1	II	1721816	1721970	II-75	SPBC2F12.10	SPBC2F12.10	7.47191	0.000246	0.193	GTTAGCTCCTTAAA
1	I	5428121	5428275	I-107	#N/A	#N/A	7.47191	0.000246	0.193	GGGCGCAACTTTTT
1	III	2352508	2352662	III-55	SPCC70.03c	SPCC70.03c	7.38202	0.000254	0.197	TTGCGCATTTATAA
1	II	3862090	3862244	II-41	SPBC23E6.09	ssn6	7.31461	0.00026	0.199	AAACGGAACTTTGA
1	I	5466145	5466299	I-62	SPNCRNA.1086	SPAC1039.08-antisense-1	7.25843	0.000265	0.2	AGTCGCTCTTATAA
1	III	72685	72839	III-19	SPCC757.12	SPCC757.12	7.22472	0.000268	0.2	GATCGCTGCTTCGG
1	II	3488788	3488942	II-37	SPNCRNA.1605	SPNCRNA.1605	7.06742	0.000283	0.208	TTGCGCTATGTAAA
1	I	4434786	4434940	I-13	SPAC16.05c	sfp1	6.96629	0.000292	0.213	GTACGCAGCTTAGC
1	II	1364997	1365151	II-58	SPNCRNA.1432	SPNCRNA.1432	6.86517	0.000303	0.218	ATTCGGTAAATAAA
1	I	460002	460156	I-17	SPNCRNA.651	SPNCRNA.651	6.76404	0.000313	0.222	AGACGCAAATTCAC
1	II	1873166	1873320	II-3	SPBC3H7.05c	SPBC3H7.05c	6.67416	0.000323	0.224	ACTCGGACTTTGGA
1	II	4466346	4466500	II-36	SPNCRNA.1696	SPNCRNA.1696	6.67416	0.000323	0.224	TTTCGCTTATTCAG
1	I	3934934	3935088	I-64	SPAC2F3.06c	kap104	6.61798	0.000329	0.226	TTACGGTATTTTAT
1	I	103948	104102	I-53	SPAC1F8.07c	pdc101	6.40449	0.000353	0.239	AATCGGAATGAGAA
1	II	1873166	1873320	II-3	SPBC3H7.05c	SPBC3H7.05c	6.29213	0.000367	0.246	TTGCGCTTTTTAGC
1	I	4788406	4788560	I-29	SPNCRNA.253	SPNCRNA.253	6.20225	0.000378	0.249	AAGCGCAGTATCAT
1	I	3300896	3301050	I-158	SPAPB1E7.06c	eme1	6.17978	0.000381	0.249	GATCGCAATGAAAA
1	I	3033531	3033685	I-136	SPNCRNA.877	SPNCRNA.877	6.1236	0.000388	0.251	TGGCGCTCCTTAAC
1	II	2528078	2528232	II-11	SPNCRNA.400	SPNCRNA.400	6.06742	0.000395	0.253	GGACGGAAAATGAA
1	I	1598262	1598416	I-110	SPAC23H4.06	gln1	5.88764	0.00042	0.264	ATTCGCTCCATGAT
1	II	891924	892078	II-68	SPBC713.14c	SPBC713.14c	5.8764	0.000421	0.264	GATCGGTCATTTTT
1	II	3859185	3859339	II-2	SPNCRNA.1645	sat1-antisense-1	5.76404	0.000437	0.267	CATCGGTGTTTTTT
1	II	4159844	4159998	II-30	SPBC14F5.04c	pgk1	5.75281	0.000438	0.267	AGGCGCACTATGGT
1	II	627599	627753	II-50	SPBC839.15c	tef103	5.74157	0.00044	0.267	GTTCGCTGATAGGC
1	II	4460405	4460559	II-74	SPBPB2B2.02	mug180	5.70787	0.000445	0.267	TGCCGCACTTTCAA
1	II	113426	113580	II-61	SPBC359.03c	aat1	5.50562	0.000475	0.283	CTTCGGTGATATAA
1	I	76830	76984	I-117	SPAPJ695.02	SPAPJ695.02	5.46067	0.000482	0.284	GATCGCAATAACGA
1	III	2024132	2024286	III-25	SPNCRNA.1255	SPNCRNA.1255	5.39326	0.000492	0.287	TTGAGGTGTTTGAT
1	II	2528078	2528232	II-11	SPNCRNA.400	SPNCRNA.400	5.33708	0.000501	0.287	TTTCGGATCTAAAT
1	I	4457416	4457570	I-4	SPNCRNA.990	cbh1-antisense-1	5.33708	0.000501	0.287	CTTCGCATGTTGAA
1	II	1688138	1688292	II-24	SPBC19C2.06c	mug124	5.30337	0.000506	0.287	GGACGGTGATTGGT
1	I	65978	66132	I-106	SPAC977.17	SPAC977.17	5.26966	0.000512	0.287	CATAGCAGCTTCAT
1	I	3934934	3935088	I-64	SPAC2F3.06c	kap104	5.19101	0.000524	0.291	TATCGCACTTCCAA
1	II	4129518	4129672	II-54	SPBC1861.01c	cnp3	5.11236	0.000537	0.296	AAGAGCTATTTTAA
1	III	939128	939282	III-43	SPCC24B10.21	tpi1	5.01124	0.000555	0.298	AAGCGCATCTTAAG
1	II	1364997	1365151	II-58	SPNCRNA.1432	SPNCRNA.1432	5	0.000557	0.298	AATCGCAATCTTAA
1	II	889718	889872	II-56	SPNCRNA.1395	SPBC713.13-antisense-1	4.97753	0.000561	0.298	CATCGCTTTTTCTT
1	I	158596	158750	I-116	SPAC5H10.06c	adh4	4.96629	0.000563	0.298	AATCGCATTATCGC
1	II	889718	889872	II-56	SPNCRNA.1395	SPBC713.13-antisense-1	4.93258	0.000569	0.298	GAACGGACCTTGTT
1	II	3812421	3812575	II-118	SPBC21C3.09c	SPBC21C3.09c	4.91011	0.000573	0.298	CGTCGGAATTAGTT
1	I	577326	577480	I-91	SPAC13A11.02c	erg11	4.88764	0.000577	0.298	GATCGCAACATAAG
1	III	716233	716387	III-2	SPCC18B5.01c	bfr1	4.82022	0.00059	0.3	TATCGCTGTATCGT
1	I	240266	240420	I-67	SPNCRNA.145	SPNCRNA.145	4.79775	0.000594	0.3	TATCGCGATTTCGA
1	I	3880226	3880380	I-88	SPNCRNA.945	SPNCRNA.945	4.78652	0.000596	0.3	TAGCGCAATATCGC
1	II	606284	606438	II-44	SPNCRNA.319	SPNCRNA.319	4.74157	0.000604	0.3	TATCGCTATGTCGC
1	II	606988	607142	II-16	SPBC839.06	cta3	4.73034	0.000607	0.3	TGGCGGAGTGTTGT
1	I	2872016	2872170	I-44	SPAC8F11.10c	pvg1	4.67416	0.000617	0.303	TGTCTGAGTTTAAA
1	III	230587	230741	III-44	SPCC548.06c	ght8	4.59551	0.000633	0.308	ATTAGCAAAATCAA
1	I	1829883	1830037	I-5	SPAC1002.16c	SPAC1002.16c	4.52809	0.000646	0.312	CGTAGCTTTTTAAA
1	I	3033531	3033685	I-136	SPNCRNA.877	SPNCRNA.877	4.47191	0.000658	0.315	AGTAGGATTTTTGT
1	I	82012	82166	I-80	SPAC1F8.01	ght3	4.35955	0.000681	0.318	AAAAGCATTTTGAA
1	I	5320704	5320858	I-24	SPAP8A3.04c	hsp9	4.35955	0.000681	0.318	ATGAGCAGCTTCTA
1	III	715420	715574	III-16	SPNCRNA.472	SPNCRNA.472	4.35955	0.000681	0.318	GTTCGGCGCTTTGA
1	III	348321	348475	III-32	SPCC736.15	pil1	4.33708	0.000686	0.318	ATTCGGTTTTATAT
1	III	2085772	2085926	III-13	SPNCRNA.1258	SPNCRNA.1258	4.17978	0.00072	0.33	GTGCGCTTTATGTA
1	I	5320704	5320858	I-24	SPAP8A3.04c	hsp9	4.16854	0.000722	0.33	GATCGCAGTTTTCT
1	II	4081437	4081591	II-64	SPBC1347.11	sro1	4.14607	0.000727	0.33	AAACGCTTATTAAA
1	I	5448827	5448981	I-79	SPAC1039.02	SPAC1039.02	4.11236	0.000734	0.33	TTTCGTTTTTTGAA
1	I	3934934	3935088	I-64	SPAC2F3.06c	kap104	4.02247	0.000755	0.337	GGGCGCATTCTGAA
1	II	156452	156606	II-43	SPNCRNA.1318	SPNCRNA.1318	4	0.00076	0.337	GTACGCAGTTAGAG
1	II	606284	606438	II-44	SPNCRNA.319	SPNCRNA.319	3.94382	0.000773	0.34	TGTCGCAATTAGTG
1	II	113426	113580	II-61	SPBC359.03c	aat1	3.91011	0.000781	0.341	TTTCGCAATAACAC
1	I	3456488	3456642	I-48	SPAC3A11.07	nde2	3.8427	0.000797	0.345	AATCGCTGAATGGT
1	II	3492881	3493035	II-22	SPNCRNA.1606	SPNCRNA.1606	3.82022	0.000803	0.345	TTTCGCACTTCGGT
1	I	761956	762110	I-72	SPNCRNA.679	SPNCRNA.679	3.74157	0.000822	0.35	CTTCGCATATTATG
1	II	3860364	3860518	II-29	#N/A	#N/A	3.73034	0.000825	0.35	GTACGCACATATGA
1	I	4142489	4142643	I-92	SPAC26H5.10c	tif51	3.52809	0.000877	0.368	TGTAGGACTGTGAT
1	I	4178245	4178399	I-41	SPAC25B8.12c	SPAC25B8.12c	3.51685	0.00088	0.368	TGTCGGAAAATCTT
1	II	3812421	3812575	II-118	SPBC21C3.09c	SPBC21C3.09c	3.42697	0.000904	0.375	CGACGCTATTTAGT
1	III	2076582	2076736	III-42	SPCPB1C11.03	SPCPB1C11.03	3.39326	0.000913	0.376	GGTCACTCTTTGGA
1	II	1455691	1455845	II-105	#N/A	#N/A	3.2809	0.000944	0.384	CTTCGCTTCTTTTC
1	II	4460405	4460559	II-74	SPBPB2B2.02	mug180	3.26966	0.000948	0.384	CGTAGGACTTTAAG
1	III	967584	967738	III-10	SPNCRNA.1164	SPNCRNA.1164	3.25843	0.000951	0.384	AAGCGAAATTTAAA
1	III	285352	285506	III-27	SPCC553.10	SPCC553.10	3.22472	0.000961	0.385	CTACGCTCTTTAGC
1	III	811340	811494	III-14	SPCC1393.08	SPCC1393.08	3.1573	0.00098	0.389	TATCGCATCTAAGT
1	I	1944016	1944170	I-76	SPAC3H1.07	aru1	3.14607	0.000983	0.389	ATTCGCAGGTTATA
