# Supplementary material for: Defining the DNA Binding Site Recognized by the Fission Yeast Zn2Cys6 Transcription Factor Pho7 and Its Role in Phosphate Homeostasis
Source: mBio. 2017 Aug 15;8(4):e01218-17. doi: 10.1128/mBio.01218-17 (PMC5559640; doi:10.1128/mBio.01218-17)
Supplement: TABLE S2 [file mbo004173440st2.xlsx]

## Sheet: Pho7 targets -Pi
Pho7 Targets -Pi
1: Annotated genes upto 1kb downstream of the putative Pho7 peak
Chromosome	Peak Start co-ordinate	Peak End co-ordinate	Peak ID	Feature Start co-ordinate	Feature End co-ordinate	Feature strand	Feature Type	Systematic ID	Common Name
I	3991594	3991782	I-1	3987033	3991388	-	gene	SPAPB15E9.01c	pfl2
I	4457419	4457607	I-3	4458176	4461222	+	ncRNA_gene	SPNCRNA.990	cbh1-antisense-1
I	4456021	4456209	I-4	4453280	4455187	-	gene	SPAC9E9.09c	atd1
I	3876229	3876417	I-5	3871642	3876176	-	gene	SPAC1071.10c	pma1
I	3876229	3876417	I-5	3876757	3877223	+	ncRNA_gene	SPNCRNA.93	SPNCRNA.93
I	763037	763225	I-6	757915	762714	-	gene	SPAC4G8.03c	puf5
I	1829872	1830060	I-8	1827612	1829708	-	gene	SPAC1002.16c	SPAC1002.16c
I	239379	239567	I-9	237820	239427	-	ncRNA_gene	SPNCRNA.626	SPNCRNA.626
I	239379	239567	I-9	239730	240571	+	ncRNA_gene	SPNCRNA.145	SPNCRNA.145
I	4010054	4010242	I-10	4008054	4009905	-	ncRNA_gene	SPNCRNA.53	prl53
I	4010054	4010242	I-10	4010913	4011317	+	gene	SPAC27E2.12	SPAC27E2.12
I	3004196	3004384	I-11	3002976	3003758	-	ncRNA_gene	SPNCRNA.74	eta2-antisense-4
I	3992720	3992908	I-13	3993495	3995104	+	gene	SPAPB15E9.06	SPAPB15E9.06
I	5157738	5157926	I-14	5156289	5157303	-	ncRNA_gene	SPNCRNA.1054	SPNCRNA.1054
I	4434760	4434948	I-16	4431869	4434012	-	gene	SPAC16.05c	sfp1
I	4434760	4434948	I-16	4434321	4434475	-	ncRNA_gene	SPNCRNA.99	SPNCRNA.99
I	4434760	4434948	I-16	4434861	4435509	+	gene	SPAC9E9.01	SPAC9E9.01
I	1078118	1078306	I-17	1074331	1077514	-	gene	SPAC1A6.04c	plb1
I	4722370	4722558	I-18	4718513	4721597	-	gene	SPAC1834.11c	sec18
I	4722370	4722558	I-18	4722806	4724645	+	gene	SPAC17D4.01	pex7
I	4362196	4362384	I-19	4362493	4365125	+	gene	SPAC23D3.12	SPAC23D3.12
I	2106253	2106441	I-21	2104030	2105484	-	gene	SPAC631.01c	acp2
I	1955075	1955263	I-24	1953760	1954186	-	ncRNA_gene	SPNCRNA.780	SPNCRNA.780
I	1953167	1953355	I-22	1953735	1954811	+	ncRNA_gene	SPNCRNA.779	SPNCRNA.779
I	3578622	3578810	I-23	3578771	3583005	+	gene	SPAC17A2.12	rrp1
I	1238296	1238484	I-27	1238896	1240185	+	gene	SPAC10F6.16	mug134
I	3575727	3575915	I-25	3574995	3575687	-	gene	SPAC17A2.10c	SPAC17A2.10c
I	3575727	3575915	I-25	3576109	3576590	+	ncRNA_gene	SPNCRNA.917	SPNCRNA.917
I	3575727	3575915	I-25	3576769	3578782	+	gene	SPAC17A2.11	SPAC17A2.11
I	959538	959726	I-28	957367	958774	-	gene	SPAC222.08c	sno1
I	959538	959726	I-28	959370	959556	-	snRNA_gene	SPSNRNA.02	snu2
I	959538	959726	I-28	959867	962227	+	gene	SPAC222.09	seb1
I	3383858	3384046	I-29	3382189	3383857	-	ncRNA_gene	SPNCRNA.904	dmc1-antisense-1
I	3383858	3384046	I-29	3384190	3385685	+	gene	SPAC8E11.02c	rad24
I	4788405	4788593	I-26	4787154	4787928	-	ncRNA_gene	SPNCRNA.253	SPNCRNA.253
I	4788405	4788593	I-26	4789418	4791232	+	gene	SPAC22F8.04	pet1
I	5320679	5320867	I-31	5319957	5320676	-	gene	SPAP8A3.04c	hsp9
I	5320679	5320867	I-31	5321727	5325075	+	gene	SPAP8A3.05	ski7
I	3994378	3994566	I-33	3991830	3994099	-	gene	SPAPB15E9.02c	SPAPB15E9.02c
I	460003	460191	I-32	460793	461752	+	ncRNA_gene	SPNCRNA.651	SPNCRNA.651
I	5174698	5174886	I-35	5173864	5174644	-	gene	SPAC26F1.06	gpm1
I	5174698	5174886	I-35	5174913	5176145	+	ncRNA_gene	SPNCRNA.1056	mug106-antisense-1
I	4911412	4911600	I-34	4909367	4911100	-	gene	SPAPB8E5.02c	rpn502
I	4911412	4911600	I-34	4912237	4914182	+	gene	SPAPB8E5.03	mae1
I	4178662	4178850	I-37	4176460	4178343	-	gene	SPAC25B8.12c	SPAC25B8.12c
I	238044	238232	I-40	237023	237885	-	gene	SPAC806.11	SPAC806.11
I	238044	238232	I-40	237074	237848	-	ncRNA_gene	SPNCRNA.03	prl3
I	238044	238232	I-40	238509	238898	+	ncRNA_gene	SPNCRNA.144	SPNCRNA.144
I	238044	238232	I-40	238998	240617	+	ncRNA_gene	SPNCRNA.628	SPNCRNA.628
I	2871993	2872181	I-38	2869644	2871785	-	gene	SPAC8F11.10c	pvg1
I	2871993	2872181	I-38	2872137	2874308	+	ncRNA_gene	SPNCRNA.857	SPACUNK4.17-antisense-1
I	5427449	5427637	I-39	5423742	5426981	-	ncRNA_gene	SPNCRNA.1082	sec16-antisense-1
I	2518662	2518850	I-42	2519010	2521358	+	ncRNA_gene	SPNCRNA.197	SPNCRNA.197
I	2518662	2518850	I-42	2519375	2521586	+	ncRNA_gene	SPNCRNA.831	SPNCRNA.831
I	2663936	2664124	I-43	2664345	2667395	+	gene	SPAC4F8.07c	hxk2
I	1151071	1151259	I-47	1151431	1153638	+	gene	SPAC56F8.15	SPAC56F8.15
I	3456495	3456683	I-45	3456694	3459197	+	gene	SPAC3A11.07	nde2
I	103962	104150	I-49	101715	103594	-	gene	SPAC1F8.07c	pdc101
I	1850803	1850991	I-44	1848338	1850881	-	gene	SPAC1399.06	SPAC1399.06
I	1850803	1850991	I-44	1851495	1854651	+	gene	SPAC1399.01c	SPAC1399.01c
I	1906199	1906387	I-50	1904196	1906153	-	gene	SPAC110.05	SPAC110.05
I	1957100	1957288	I-53	1955847	1956372	-	ncRNA_gene	SPNCRNA.782	SPNCRNA.782
I	1957100	1957288	I-53	1957461	1961546	+	gene	SPAC3H1.11	hsr1
I	4013134	4013322	I-51	4012418	4012891	-	gene	SPAC27E2.14	SPAC27E2.14
I	4234808	4234996	I-54	4232998	4234760	-	gene	SPAC1F7.07c	fip1
I	4234808	4234996	I-54	4235080	4237874	+	gene	SPAC1F7.08	fio1
I	1494185	1494373	I-57	1494670	1495830	+	gene	SPAC5D6.10c	mug116
I	1494185	1494373	I-57	1495270	1498669	+	gene	SPAC5D6.09c	mug86
I	2519985	2520173	I-55	2516053	2519235	-	gene	SPAC23H3.13c	gpa2
I	3938618	3938806	I-58	3938842	3939103	+	ncRNA_gene	SPNCRNA.950	SPNCRNA.950
I	3938618	3938806	I-58	3939598	3942086	+	gene	SPAC2F3.09	hem1
I	761931	762119	I-56	762720	764810	+	ncRNA_gene	SPNCRNA.679	SPNCRNA.679
I	5466157	5466345	I-60	5463940	5466070	-	ncRNA_gene	SPNCRNA.1086	SPAC1039.08-antisense-1
I	3478334	3478522	I-61	3479098	3481305	+	gene	SPAC328.03	tps1
I	81984	82172	I-62	82746	84786	+	gene	SPAC1F8.01	ght3
I	3934920	3935108	I-65	3930533	3934174	-	gene	SPAC2F3.06c	kap104
I	3934920	3935108	I-65	3935124	3938149	+	gene	SPAC2F3.08	sut1
I	4515082	4515270	I-66	4510983	4515015	-	gene	SPAC27D7.03c	mei2
I	4515082	4515270	I-66	4515182	4515993	+	ncRNA_gene	SPNCRNA.993	SPNCRNA.993
I	4515082	4515270	I-66	4516070	4517070	+	ncRNA_gene	SPNCRNA.130	omt3
I	1571641	1571829	I-67	1569613	1571567	-	gene	SPAC1705.03c	ecm33
I	4881070	4881258	I-71	4878579	4880798	-	gene	SPAC19B12.02c	gas1
I	4881070	4881258	I-71	4881385	4881949	+	ncRNA_gene	SPNCRNA.255	SPNCRNA.255
I	1375605	1375793	I-76	1376587	1377072	+	gene	SPAC57A10.06	mug15
I	3847131	3847319	I-79	3844743	3846645	-	gene	SPAC4H3.10c	pyk1
I	5517553	5517741	I-78	5517865	5519950	+	gene	SPAC869.02c	yhb1
I	3880188	3880376	I-80	3879034	3880272	-	ncRNA_gene	SPNCRNA.945	SPNCRNA.945
I	5270152	5270340	I-81	5266525	5269973	-	ncRNA_gene	SPNCRNA.1063	SPNCRNA.1063
I	5475032	5475220	I-84	5471270	5474941	-	gene	SPAC1039.11c	gto1
I	5475032	5475220	I-84	5475433	5475848	+	ncRNA_gene	SPNCRNA.30	SPNCRNA.30
I	5479593	5479781	I-87	5478303	5478903	-	ncRNA_gene	SPNCRNA.1088	SPNCRNA.1088
I	5479593	5479781	I-87	5479853	5480485	+	gene	SPAC922.04	SPAC922.04
I	1823440	1823628	I-86	1821401	1823413	-	gene	SPAC1002.13c	psu1
I	1823440	1823628	I-86	1823882	1824630	+	gene	SPAC1002.20	SPAC1002.20
I	1943751	1943939	I-88	1944127	1945368	+	gene	SPAC3H1.07	aru1
I	3663430	3663618	I-90	3661062	3663364	-	gene	SPAC8C9.12c	SPAC8C9.12c
I	453844	454032	I-89	450860	453603	-	gene	SPAC23E2.03c	ste7
I	76804	76992	I-93	74452	76721	-	gene	SPAPJ695.02	SPAPJ695.02
I	3891155	3891343	I-92	3888558	3891157	-	gene	SPAC926.04c	hsp90
I	3891155	3891343	I-92	3892032	3892999	+	ncRNA_gene	SPNCRNA.947	dph4-antisense-1
I	3747805	3747993	I-94	3748767	3751729	+	gene	SPAP7G5.06	per1
I	90381	90569	I-97	88201	90300	-	gene	SPAC1F8.03c	str3
I	90381	90569	I-97	90868	91753	+	ncRNA_gene	SPNCRNA.139	SPNCRNA.139
I	90381	90569	I-97	90949	94038	+	ncRNA_gene	SPNCRNA.605	SPAC1F8.04c-antisense-1
I	90381	90569	I-97	90868	91753	+	transcript	SPNCRNA.139.1	Parent=gene:SPNCRNA.139
I	1831811	1831999	I-96	1832317	1833811	+	gene	SPAC1002.18	urg3
I	1598226	1598414	I-99	1596073	1598149	-	gene	SPAC23H4.06	gln1
I	4142480	4142668	I-102	4141281	4142329	-	gene	SPAC26H5.10c	tif51
I	4142480	4142668	I-102	4142849	4147291	+	gene	SPAC26H5.11	mug56
I	577314	577502	I-110	574652	577171	-	gene	SPAC13A11.02c	erg11
I	577314	577502	I-110	578392	579948	+	gene	SPAC13A11.03	mcp7
I	3300870	3301058	I-106	3296334	3300116	-	gene	SPAPB1E7.06c	eme1
I	2322685	2322873	I-109	2318492	2322664	-	gene	SPAC13G7.13c	msa1
I	2322685	2322873	I-109	2322853	2325632	+	ncRNA_gene	SPNCRNA.812	SPAC6C3.02c-antisense-1
I	660427	660615	I-114	656076	660381	-	gene	SPAC1D4.11c	lkh1
I	1630656	1630844	I-112	1624751	1629971	-	gene	SPAP27G11.10c	nup184
I	1630656	1630844	I-112	1631283	1631597	+	gene	SPAP27G11.16	SPAP27G11.16
I	3302553	3302741	I-115	3300812	3302082	-	ncRNA_gene	SPNCRNA.900	SPNCRNA.900
I	3302553	3302741	I-115	3302875	3310369	+	gene	SPAPB1E7.07	glt1
I	3076797	3076985	I-111	3074267	3075988	-	gene	SPAC24C9.15c	spn5
I	3076797	3076985	I-111	3076914	3077076	+	ncRNA_gene	SPNCRNA.213	SPNCRNA.213
I	3076797	3076985	I-111	3077159	3080590	+	gene	SPAC16A10.01	SPAC16A10.01
I	4139685	4139873	I-117	4137266	4139080	-	gene	SPAC26H5.09c	SPAC26H5.09c
I	4139685	4139873	I-117	4140077	4141041	+	ncRNA_gene	SPNCRNA.963	SPNCRNA.963
I	4195448	4195636	I-116	4192070	4195228	-	gene	SPAC25B8.19c	loz1
I	4195448	4195636	I-116	4195642	4196021	+	gene	SPAC683.03	SPAC683.03
I	65954	66142	I-120	66219	69821	+	gene	SPAC977.17	SPAC977.17
I	158554	158742	I-119	156430	158307	-	gene	SPAC5H10.06c	adh4
I	158554	158742	I-119	158777	159472	+	gene	SPAC5H10.07	SPAC5H10.07
I	1165915	1166103	I-121	1163745	1165581	-	gene	SPAC22A12.06c	fsh2
I	4531228	4531416	I-122	4529389	4531031	-	gene	SPAC27D7.11c	SPAC27D7.11c
I	5442498	5442686	I-118	5439647	5442552	-	gene	SPAC29B12.14c	SPAC29B12.14c
I	5442498	5442686	I-118	5441748	5442341	-	ncRNA_gene	SPNCRNA.28	prl28
I	5442498	5442686	I-118	5442999	5443180	+	ncRNA_gene	SPNCRNA.272	SPNCRNA.272
I	2625037	2625225	I-124	2625316	2625855	+	gene	SPAC7D4.07c	trx1
I	2877165	2877353	I-125	2877422	2880590	+	gene	SPACUNK4.16c	SPACUNK4.16c
I	482700	482888	I-127	479228	482556	-	gene	SPAC24H6.05	cdc25
I	2544403	2544591	I-126	2544815	2546981	+	gene	SPAC4A8.04	isp6
I	5159225	5159413	I-129	5157285	5159163	-	gene	SPAC26F1.11	SPAC26F1.11
I	1398336	1398524	I-128	1395770	1398272	-	gene	SPAC20G8.04c	SPAC20G8.04c
I	1398336	1398524	I-128	1398982	1399560	+	ncRNA_gene	SPNCRNA.740	SPNCRNA.740
I	106609	106797	I-133	106893	108361	+	gene	SPAC11D3.19	SPAC11D3.19
I	1206415	1206603	I-130	1200916	1206090	-	gene	SPAC10F6.01c	sir1
I	3033477	3033665	I-131	3032579	3033397	-	ncRNA_gene	SPNCRNA.877	SPNCRNA.877
I	3033477	3033665	I-131	3033828	3037249	+	gene	SPAC1786.02	SPAC1786.02
I	3033477	3033665	I-131	3033837	3033955	+	ncRNA_gene	SPNCRNA.88	SPNCRNA.88
I	1840247	1840435	I-136	1838822	1840290	-	ncRNA_gene	SPNCRNA.764	toe1-antisense-1
I	1840247	1840435	I-136	1840621	1841283	+	gene	SPAC1399.04c	SPAC1399.04c
I	1888729	1888917	I-134	1886752	1888797	-	ncRNA_gene	SPNCRNA.769	SPAPB1A10.13-antisense-1
I	4439675	4439863	I-142	4439837	4442513	+	gene	SPAC9E9.03	leu2
I	1454600	1454788	I-141	1454782	1456870	+	gene	SPAC3A12.18	zwf1
I	3416351	3416539	I-138	3415408	3416099	-	gene	SPAC3H5.10	rpl3202
I	3416351	3416539	I-138	3416544	3425062	+	gene	SPAC3H5.09c	SPAC3H5.09c
I	1667542	1667730	I-143	1667671	1669666	+	gene	SPAC343.12	rds1
I	1835062	1835250	I-145	1835270	1837060	+	gene	SPAC1002.19	urg1
I	2423845	2424033	I-144	2421446	2423898	-	gene	SPAC6B12.07c	SPAC6B12.07c
I	2423845	2424033	I-144	2424735	2425515	+	ncRNA_gene	SPNCRNA.194	SPNCRNA.194
I	869919	870107	I-153	854453	869704	-	gene	SPAC23G3.02c	sib1
I	869919	870107	I-153	870740	872773	+	gene	SPAC23G3.03	sib2
I	1003808	1003996	I-152	1002838	1003600	-	gene	SPAC821.10c	sod1
I	3159410	3159598	I-149	3159753	3162245	+	gene	SPAC3G9.11c	pdc201
I	4154756	4154944	I-156	4153991	4154750	-	ncRNA_gene	SPNCRNA.965	SPNCRNA.965
I	4154756	4154944	I-156	4154912	4155002	+	snoRNA_gene	SPSNORNA.13	snoR69b
I	4154756	4154944	I-156	4155465	4156320	+	gene	SPAC25B8.01	dap1
I	1725479	1725667	I-158	1725858	1728189	+	gene	SPAC664.11	ssc1
I	1478218	1478406	I-160	1478383	1481172	+	gene	SPAC9.09	met26
I	4715335	4715523	I-167	4715431	4715502	+	tRNA_gene	SPATRNATHR.05	SPATRNATHR.05
I	3920633	3920821	I-161	3917636	3920119	-	gene	SPAC323.07c	SPAC323.07c
I	3920633	3920821	I-161	3921018	3921711	+	gene	SPAC323.08	rmp1
I	113821	114009	I-172	113950	115962	+	gene	SPAC11D3.05	mfs2
I	4265118	4265306	I-181	4263953	4264621	-	gene	SPAC2C4.03c	smd2
I	4265118	4265306	I-181	4265253	4265324	+	tRNA_gene	SPATRNAMET.03	SPATRNAMET.03
I	440898	441086	I-188	439141	440079	-	ncRNA_gene	SPNCRNA.648	SPNCRNA.648
I	998429	998617	I-185	994941	997625	-	gene	SPAC821.08c	slp1
I	998429	998617	I-185	998686	1002361	+	gene	SPAC821.09	eng1
I	2509564	2509752	I-183	2507707	2509630	-	gene	SPAC23H3.09c	gly1
I	2509564	2509752	I-183	2510538	2510610	+	tRNA_gene	SPATRNACYS.02	SPATRNACYS.02
I	5272764	5272952	I-190	5271336	5272361	-	ncRNA_gene	SPNCRNA.1065	SPNCRNA.1065
I	5272764	5272952	I-190	5273012	5275983	+	gene	SPAC2H10.01	SPAC2H10.01
I	2303411	2303599	I-267	2300228	2303411	-	gene	SPAC13G7.04c	mac1
I	2303411	2303599	I-267	2303557	2304248	+	ncRNA_gene	SPNCRNA.190	SPNCRNA.190
II	1873157	1873345	II-1	1873513	1875657	+	gene	SPBC3H7.05c	SPBC3H7.05c
II	4443183	4443371	II-2	4444125	4446200	+	gene	SPBC8E4.01c	pho84
II	3859197	3859385	II-3	3856053	3858922	-	ncRNA_gene	SPNCRNA.1645	sat1-antisense-1
II	819918	820106	II-4	814378	819357	-	gene	SPBC530.11c	SPBC530.11c
II	819918	820106	II-4	820491	820562	+	tRNA_gene	SPBTRNAGLU.05	SPBTRNAGLU.05
II	1455174	1455362	II-6	1451331	1454730	-	gene	SPBC32H8.02c	nep2
II	1268264	1268452	II-7	1266597	1267929	-	ncRNA_gene	SPNCRNA.1425	SPNCRNA.1425
II	1268264	1268452	II-7	1268479	1271559	+	gene	SPBC3D6.02	but2
II	841903	842091	II-8	836908	841625	-	gene	SPBC36.02c	SPBC36.02c
II	2300510	2300698	II-9	2297164	2300512	-	gene	SPBC16H5.02	pfk1
II	2300510	2300698	II-9	2300661	2303704	+	ncRNA_gene	SPNCRNA.1501	SPNCRNA.1501
II	2807159	2807347	II-10	2807534	2809051	+	gene	SPBC32F12.11	tdh1
II	2528057	2528245	II-11	2528770	2529528	+	ncRNA_gene	SPNCRNA.400	SPNCRNA.400
II	352542	352730	II-13	350692	352369	-	gene	SPBC1271.09	tgp1
II	525285	525473	II-14	525509	528544	+	gene	SPBC1685.13	fhn1
II	4130387	4130575	II-15	4130876	4133635	+	gene	SPBC1861.02	abp2
II	4035297	4035485	II-16	4035580	4037342	+	gene	SPBC215.05	gpd1
II	2826743	2826931	II-17	2825251	2826700	-	gene	SPBC19C7.04c	SPBC19C7.04c
II	2826743	2826931	II-17	2827281	2827631	+	ncRNA_gene	SPNCRNA.26	prl26
II	2200976	2201164	II-20	2201159	2202652	+	gene	SPBC1815.01	eno101
II	1572997	1573185	II-22	1573272	1573581	+	ncRNA_gene	SPNCRNA.358	SPNCRNA.358
II	3408471	3408659	II-25	3405575	3408492	-	gene	SPBC13A2.04c	ptr2
II	3408471	3408659	II-25	3409507	3412197	+	ncRNA_gene	SPNCRNA.1599	ptk1-antisense-1
II	3011211	3011399	II-24	3007917	3011223	-	ncRNA_gene	SPNCRNA.1571	SPNCRNA.1571
II	3011211	3011399	II-24	3011491	3015079	+	gene	SPBC15D4.02	gsf1
II	1751084	1751272	II-26	1749626	1751043	-	ncRNA_gene	SPNCRNA.1460	SPNCRNA.1460
II	1751084	1751272	II-26	1752100	1755619	+	gene	SPBC1D7.02c	scr1
II	4466366	4466554	II-27	4464625	4466286	-	ncRNA_gene	SPNCRNA.1696	SPNCRNA.1696
II	4466366	4466554	II-27	4465475	4466352	-	ncRNA_gene	SPNCRNA.532	SPNCRNA.532
II	4466366	4466554	II-27	4466517	4467612	+	gene	SPBPB2B2.05	SPBPB2B2.05
II	4081404	4081592	II-30	4081869	4083198	+	gene	SPBC1347.11	sro1
II	202067	202255	II-31	201348	201812	-	ncRNA_gene	SPNCRNA.1326	SPNCRNA.1326
II	202067	202255	II-31	202257	203623	+	gene	SPBC660.05	SPBC660.05
II	606970	607158	II-32	607214	611989	+	gene	SPBC839.06	cta3
II	1688092	1688280	II-34	1685238	1688060	-	gene	SPBC19C2.06c	mug124
II	1688092	1688280	II-34	1688336	1689599	+	gene	SPBC19C2.07	fba1
II	3488732	3488920	II-36	3482848	3487862	-	gene	SPBC1718.07c	zfs1
II	3488732	3488920	II-36	3488895	3489307	+	ncRNA_gene	SPNCRNA.1605	SPNCRNA.1605
II	845617	845805	II-35	843017	845684	-	gene	SPBC36.03c	mfs3
II	523521	523709	II-37	520406	522725	-	ncRNA_gene	SPNCRNA.1366	SPNCRNA.1366
II	4159808	4159996	II-39	4157821	4159543	-	gene	SPBC14F5.04c	pgk1
II	3862039	3862227	II-40	3862346	3867052	+	gene	SPBC23E6.09	ssn6
II	3514278	3514466	II-41	3513210	3514247	-	ncRNA_gene	SPNCRNA.1609	SPNCRNA.1609
II	3514278	3514466	II-41	3514552	3516567	+	gene	SPBC1105.05	exg1
II	2590950	2591138	II-44	2589004	2590955	-	gene	SPBC2G5.06c	hmt2
II	4129236	4129424	II-45	4129574	4130925	+	ncRNA_gene	SPNCRNA.1674	SPNCRNA.1674
II	4129236	4129424	II-45	4129796	4130288	+	ncRNA_gene	SPNCRNA.113	SPNCRNA.113
II	523059	523247	II-50	523271	525609	+	ncRNA_gene	SPNCRNA.1367	SPBC1685.12c-antisense-1
II	3810905	3811093	II-47	3809059	3810816	-	gene	SPBC21C3.08c	car2
II	3810905	3811093	II-47	3811017	3813377	+	ncRNA_gene	SPNCRNA.1643	SPBC21C3.09c-antisense-1
II	1573488	1573676	II-48	1571423	1573100	-	gene	SPBC27.08c	sua1
II	1573488	1573676	II-48	1574309	1575648	+	gene	SPBC28F2.02	mep33
II	813117	813305	II-53	811060	812897	-	gene	SPBC530.10c	anc1
II	813117	813305	II-53	813467	813747	+	ncRNA_gene	SPNCRNA.328	SPNCRNA.328
II	2194651	2194839	II-55	2190645	2194621	-	gene	SPBC17G9.11c	pyr1
II	3575252	3575440	II-57	3574355	3575038	-	ncRNA_gene	SPNCRNA.1617	SPBC887.16-antisense-1
II	3575252	3575440	II-57	3575420	3578114	+	gene	SPBC887.17	SPBC887.17
II	2021699	2021887	II-58	2018920	2021589	-	gene	SPBP23A10.11c	SPBP23A10.11c
II	2021699	2021887	II-58	2022111	2022686	+	ncRNA_gene	SPNCRNA.385	SPNCRNA.385
II	3155457	3155645	II-59	3155857	3161616	+	gene	SPBC609.01	SPBC609.01
II	606374	606562	II-61	606728	607395	+	ncRNA_gene	SPNCRNA.319	SPNCRNA.319
II	3507803	3507991	II-62	3505708	3507472	-	gene	SPBC1105.02c	lys4
II	1454681	1454869	II-64	1455028	1455333	+	gene	SPBC32H8.15	SPBC32H8.15
II	1546019	1546207	II-65	1546194	1549862	+	gene	SPBC29B5.01	atf1
II	3532678	3532866	II-68	3531243	3532680	-	gene	SPBC1105.13c	SPBC1105.13c
II	3983077	3983265	II-70	3983312	3987400	+	gene	SPBC32C12.02	ste11
II	1301302	1301490	II-69	1297676	1301328	-	gene	SPBC30B4.01c	wsc1
II	1301302	1301490	II-69	1301570	1304114	+	ncRNA_gene	SPNCRNA.1428	SPBC30B4.02c-antisense-1
II	627598	627786	II-71	626004	627556	-	gene	SPBC839.15c	tef103
II	627598	627786	II-71	627934	631710	+	gene	SPBC839.16	thf1
II	4460370	4460558	II-72	4460486	4462134	+	gene	SPBPB2B2.02	mug180
II	674337	674525	II-76	669581	673842	-	gene	SPBC947.04	pfl3
II	841091	841279	II-74	841331	842790	+	ncRNA_gene	SPNCRNA.1389	SPNCRNA.1389
II	2553483	2553671	II-77	2554009	2555531	+	gene	SPBC29A10.08	gas2
II	3512685	3512873	II-73	3510427	3512444	-	gene	SPBC1105.04c	cbp1
II	3512685	3512873	II-73	3512862	3513996	+	ncRNA_gene	SPNCRNA.421	SPNCRNA.421
II	4106036	4106224	II-80	4104214	4106013	-	gene	SPBC56F2.06	mug147
II	891913	892101	II-79	889557	891152	-	gene	SPBC713.14c	SPBC713.14c
II	891913	892101	II-79	892162	894361	+	gene	SPBC713.12	erg1
II	2472684	2472872	II-78	2471721	2472056	-	gene	SPBC12C2.14c	SPBC12C2.14c
II	2472684	2472872	II-78	2473006	2475652	+	gene	SPBC12C2.03c	SPBC12C2.03c
II	3642372	3642560	II-81	3643177	3643653	+	gene	SPBP8B7.06	rpp201
II	2486347	2486535	II-82	2485488	2486126	-	ncRNA_gene	SPNCRNA.08	prl8
II	2486347	2486535	II-82	2485500	2486230	-	ncRNA_gene	SPNCRNA.09	prl9
II	2486347	2486535	II-82	2486559	2488209	+	gene	SPBC17F3.01c	rga5
II	71768	71956	II-83	72081	73390	+	pseudogene	SPBPB21E7.08	SPBPB21E7.08
II	3573029	3573217	II-85	3570849	3572677	-	gene	SPBC887.15c	sur2
II	1679224	1679412	II-89	1676352	1678652	-	gene	SPBC19C2.04c	ubp11
II	1721766	1721954	II-86	1719225	1720988	-	gene	SPBC2F12.10	SPBC2F12.10
II	1721766	1721954	II-86	1722231	1724450	+	gene	SPBC2F12.09c	atf21
II	1913676	1913864	II-88	1914034	1915317	+	ncRNA_gene	SPNCRNA.380	SPNCRNA.380
II	3498014	3498202	II-92	3498388	3502150	+	gene	SPBPB7E8.02	SPBPB7E8.02
II	1923271	1923459	II-91	1923596	1925394	+	gene	SPBC16E9.05	erg6
II	113415	113603	II-93	111007	113472	-	gene	SPBC359.03c	aat1
II	113415	113603	II-93	114092	114583	+	ncRNA_gene	SPNCRNA.292	SPNCRNA.292
II	577928	578116	II-87	578063	580056	+	gene	SPBC354.12	gpd3
II	963053	963241	II-95	963900	968891	+	gene	SPBP35G2.02	txc1
II	1364981	1365169	II-97	1363471	1364267	-	ncRNA_gene	SPNCRNA.1432	SPNCRNA.1432
II	1364981	1365169	II-97	1364189	1365043	-	gene	SPBC8D2.03c	hhf2
II	1887786	1887974	II-98	1888087	1891429	+	ncRNA_gene	SPNCRNA.1473	spo14-antisense-1
II	4033157	4033345	II-99	4033337	4035308	+	ncRNA_gene	SPNCRNA.436	SPNCRNA.436
II	4033157	4033345	II-99	4033493	4035573	+	ncRNA_gene	SPNCRNA.1657	SPNCRNA.1657
II	162450	162638	II-100	160357	162497	-	gene	SPBC1683.09c	frp1
II	230129	230317	II-108	230269	233218	+	gene	SPBC660.16	gnd1
II	1970286	1970474	II-109	1970612	1972799	+	gene	SPBC1E8.05	SPBC1E8.05
II	2022776	2022964	II-107	2023299	2025187	+	gene	SPBP23A10.12	frg1
II	2528721	2528909	II-110	2529641	2532214	+	gene	SPBC365.16	SPBC365.16
II	2528721	2528909	II-110	2529699	2530876	+	ncRNA_gene	SPNCRNA.135	SPNCRNA.135
II	163416	163604	II-111	163689	163891	+	ncRNA_gene	SPNCRNA.100	SPNCRNA.100
II	1742624	1742812	II-117	1740048	1742504	-	gene	SPBC1D7.05	byr2
II	3607017	3607205	II-121	3607199	3609330	+	gene	SPBC16D10.06	zrt1
II	465023	465211	II-124	465475	467247	+	gene	SPBC428.11	met17
II	2217963	2218151	II-129	2215955	2218031	-	gene	SPBC14C8.07c	cdc18
II	2217963	2218151	II-129	2218178	2223157	+	gene	SPBC14C8.10	mrpl24
II	3982468	3982656	II-123	3978331	3982106	-	ncRNA_gene	SPNCRNA.111	SPNCRNA.111
II	1503851	1504039	II-126	1502203	1503468	-	gene	SPBC11B10.10c	pht1
II	1503851	1504039	II-126	1503953	1504024	+	tRNA_gene	SPBTRNATHR.06	SPBTRNATHR.06
II	1503851	1504039	II-126	1504332	1504498	+	rRNA_gene	SPRRNA.33	SPRRNA.33
II	4471663	4471851	II-130	4469018	4471207	-	gene	SPBPB2B2.06c	SPBPB2B2.06c
II	4457175	4457363	II-131	4457661	4459842	+	gene	SPBPB2B2.01	SPBPB2B2.01
II	2739073	2739261	II-142	2739656	2743519	+	gene	SPBC336.03	efc25
II	3426917	3427105	II-139	3427180	3429424	+	gene	SPBC4B4.08	ght2
II	4265031	4265219	II-150	4261818	4264189	-	gene	SPBC16A3.18	cip1
II	2889817	2890005	II-170	2890645	2891823	+	gene	SPBP4H10.10	rbd3
II	4047297	4047485	II-211	4045723	4047346	-	gene	SPBC215.09c	erg10
II	128129	128317	II-222	128660	129742	+	gene	SPBC359.06	mug14
II	2611158	2611346	II-221	2608688	2610710	-	gene	SPBC25B2.07c	mmb1
II	2611158	2611346	II-221	2611366	2612917	+	gene	SPBC25B2.08	SPBC25B2.08
II	2113472	2113660	II-230	2110485	2113453	-	gene	SPBC23G7.08c	rga7
II	2113472	2113660	II-230	2114449	2115027	+	gene	SPBC23G7.09	mat1-Mc
III	563864	564052	III-2	561576	563819	-	gene	SPCC1672.02c	sap1
III	563864	564052	III-2	564187	565519	+	ncRNA_gene	SPNCRNA.466	SPNCRNA.466
III	716220	716408	III-1	709302	715435	-	gene	SPCC18B5.01c	bfr1
III	170930	171118	III-4	165563	170811	-	gene	SPCC320.03	SPCC320.03
III	765025	765213	III-6	765556	767481	+	ncRNA_gene	SPNCRNA.1158	gnr1-antisense-1
III	1396667	1396855	III-7	1396887	1400821	+	gene	SPCC1281.08	wtf11
III	716916	717104	III-8	717659	718923	+	ncRNA_gene	SPNCRNA.1153	SPCC18B5.02c-antisense-1
III	762762	762950	III-9	758368	762656	-	gene	SPCC1020.10	oca2
III	762762	762950	III-9	763667	765622	+	ncRNA_gene	SPNCRNA.1157	SPNCRNA.1157
III	277447	277635	III-11	275261	277340	-	gene	SPCC794.12c	mae2
III	277447	277635	III-11	278236	279209	+	gene	SPCC794.15	SPCC794.15
III	811306	811494	III-13	811693	814708	+	gene	SPCC1393.08	SPCC1393.08
III	2056789	2056977	III-14	2057084	2059331	+	gene	SPCC1739.13	ssa2
III	715393	715581	III-16	715986	717312	+	ncRNA_gene	SPNCRNA.472	SPNCRNA.472
III	2085767	2085955	III-17	2084111	2085030	-	ncRNA_gene	SPNCRNA.1258	SPNCRNA.1258
III	2085767	2085955	III-17	2084942	2085706	-	gene	SPCC576.03c	tpx1
III	2085767	2085955	III-17	2085862	2086765	+	ncRNA_gene	SPNCRNA.1260	SPNCRNA.1260
III	2085767	2085955	III-17	2086697	2088354	+	gene	SPCC576.04	bxi1
III	348296	348484	III-20	348692	351165	+	gene	SPCC736.15	pil1
III	1703683	1703871	III-18	1702500	1702842	-	gene	SPCC417.15	SPCC417.15
III	1703683	1703871	III-18	1702505	1702934	-	ncRNA_gene	SPNCRNA.32	prl32
III	1703683	1703871	III-18	1702785	1703501	-	gene	SPCC417.16	SPCC417.16
III	1703683	1703871	III-18	1704099	1705906	+	ncRNA_gene	SPNCRNA.1218	SPNCRNA.1218
III	285306	285494	III-19	283181	285072	-	gene	SPCC553.10	SPCC553.10
III	285306	285494	III-19	285644	286318	+	ncRNA_gene	SPNCRNA.1125	SPNCRNA.1125
III	2024117	2024305	III-21	2022833	2023261	-	ncRNA_gene	SPNCRNA.1255	SPNCRNA.1255
III	2024117	2024305	III-21	2024482	2029066	+	gene	SPCC1739.01	SPCC1739.01
III	173673	173861	III-22	170851	173547	-	ncRNA_gene	SPNCRNA.1116	SPNCRNA.1116
III	173673	173861	III-22	174097	176473	+	gene	SPCC1235.01	SPCC1235.01
III	230595	230783	III-23	226336	230546	-	gene	SPCC548.06c	ght8
III	862196	862384	III-25	862399	866807	+	gene	SPCC63.14	eis1
III	72650	72838	III-27	72916	75522	+	gene	SPCC757.12	SPCC757.12
III	1394986	1395174	III-26	1392544	1394904	-	gene	SPCC1281.06c	ole1
III	361173	361361	III-29	357953	361151	-	gene	SPCC594.02c	SPCC594.02c
III	361173	361361	III-29	361356	362629	+	gene	SPCC594.03	SPCC594.03
III	1859191	1859379	III-30	1857150	1858621	-	gene	SPCC1223.09	SPCC1223.09
III	1859191	1859379	III-30	1859963	1860577	+	ncRNA_gene	SPNCRNA.1236	SPNCRNA.1236
III	1525888	1526076	III-31	1524517	1525212	-	gene	SPCC584.16c	SPCC584.16c
III	242042	242230	III-32	239463	241999	-	gene	SPCC794.01c	zwf2
III	236096	236284	III-34	232288	235289	-	gene	SPCC548.07c	ght1
III	236096	236284	III-34	236660	239381	+	gene	SPCC1529.01	SPCC1529.01
III	1412212	1412400	III-38	1411144	1412214	-	gene	SPCC622.08c	hta1
III	1412212	1412400	III-38	1412387	1413677	+	gene	SPCC622.09	htb1
III	2423573	2423761	III-40	2422419	2423268	-	ncRNA_gene	SPNCRNA.1296	SPNCRNA.1296
III	2423573	2423761	III-40	2423807	2427995	+	gene	SPCC569.05c	SPCC569.05c
III	939120	939308	III-39	939913	940869	+	gene	SPCC24B10.21	tpi1
III	2010196	2010384	III-41	2009624	2010229	-	ncRNA_gene	SPNCRNA.587	meu20
III	2010196	2010384	III-41	2010426	2010789	+	gene	SPCC4F11.05	SPCC4F11.05
III	2010196	2010384	III-41	2011026	2012559	+	ncRNA_gene	SPNCRNA.511	SPNCRNA.511
III	2113670	2113858	III-42	2111240	2113660	-	gene	SPCC576.17c	SPCC576.17c
III	1546614	1546802	III-43	1542333	1546161	-	gene	SPCC1753.02c	git3
III	1546614	1546802	III-43	1546777	1547989	+	ncRNA_gene	SPNCRNA.132	tos3
III	1421298	1421486	III-44	1419131	1421212	-	gene	SPCC622.12c	gdh1
III	1421298	1421486	III-44	1421592	1424955	+	ncRNA_gene	SPNCRNA.1195	tti1-antisense-1
III	2068630	2068818	III-45	2068977	2071707	+	gene	SPCPB1C11.01	amt1
III	119598	119786	III-48	118222	119002	-	gene	SPCC330.06c	pmp20
III	119598	119786	III-48	120113	120204	+	ncRNA_gene	SPNCRNA.455	SPNCRNA.455
III	1157238	1157426	III-49	1153914	1156553	-	gene	SPCC4B3.12	set9
III	1157238	1157426	III-49	1158148	1160394	+	gene	SPCC4B3.10c	ipk1
III	211344	211532	III-50	207225	211270	-	gene	SPCC1235.17	SPCC1235.17
III	211344	211532	III-50	212160	214376	+	gene	SPCC1235.14	ght5
III	346767	346955	III-52	342960	346745	-	ncRNA_gene	SPNCRNA.1132	dis1-antisense-1
III	346767	346955	III-52	343079	346451	-	ncRNA_gene	SPNCRNA.578	dis1-antisense-2
III	119060	119248	III-51	119206	120139	+	ncRNA_gene	SPNCRNA.1111	SPNCRNA.1111
III	1372846	1373034	III-53	1373096	1381763	+	gene	SPCC1281.01	ags1
III	1291622	1291810	III-54	1292109	1294029	+	gene	SPCC1322.04	fyu1
III	2380453	2380641	III-59	2378252	2380530	-	gene	SPCC1827.03c	SPCC1827.03c
III	2443344	2443532	III-57	2443713	2447197	+	rRNA_gene	SPRRNA.49	SPRRNA.49
III	1336932	1337120	III-61	1332569	1336197	-	gene	SPCC132.04c	gdh2
III	1336932	1337120	III-61	1337438	1337811	+	ncRNA_gene	SPNCRNA.488	SPNCRNA.488
III	1351367	1351555	III-68	1349637	1351188	-	gene	SPCC338.14	ado1
III	2296046	2296234	III-86	2297046	2298355	+	ncRNA_gene	SPNCRNA.1283	alr1-antisense-1
III	1066548	1066736	III-89	1065778	1065860	-	tRNA_gene	SPCTRNAVAL.12	SPCTRNAVAL.12
III	847578	847766	III-108	847701	847782	+	tRNA_gene	SPCTRNASER.08	SPCTRNASER.08
III	847578	847766	III-108	848519	849886	+	gene	SPCC63.07	thg1
III	1632133	1632321	III-127	1632591	1634460	+	gene	SPCC663.17	wtf15
2: Putative Pho7 peaks lying within annotated genes
Chromosome	Peak Start co-ordinate	Peak End co-ordinate	Peak ID	Feature Start co-ordinate	Feature End co-ordinate	Feature strand	Feature Type	Systematic ID	Common Name
I	3991594	3991782	I-1	3991342	3993560	+	ncRNA_gene	SPNCRNA.954	SPAPB15E9.02c-antisense-1
I	1150186	1150374	I-2	1148131	1152178	-	gene	SPAC56F8.14c	mug115
I	1150186	1150374	I-2	1149078	1150659	+	gene	SPAC56F8.13	SPAC56F8.13
I	4457419	4457607	I-3	4455878	4458045	+	ncRNA_gene	SPNCRNA.989	SPNCRNA.989
I	763037	763225	I-6	762720	764810	+	ncRNA_gene	SPNCRNA.679	SPNCRNA.679
I	3577052	3577240	I-7	3576769	3578782	+	gene	SPAC17A2.11	SPAC17A2.11
I	239379	239567	I-9	238998	240617	+	ncRNA_gene	SPNCRNA.628	SPNCRNA.628
I	4010054	4010242	I-10	4009573	4010224	-	gene	SPAC27E2.11c	SPAC27E2.11c
I	3004196	3004384	I-11	3001750	3004335	-	ncRNA_gene	SPNCRNA.872	eta2-antisense-1
I	3004196	3004384	I-11	3003816	3004916	+	ncRNA_gene	SPNCRNA.01	prl1
I	3004196	3004384	I-11	3004284	3005011	-	ncRNA_gene	SPNCRNA.873	SPNCRNA.873
I	1151813	1152001	I-12	1151431	1153638	+	gene	SPAC56F8.15	SPAC56F8.15
I	3992720	3992908	I-13	3991830	3994099	-	gene	SPAPB15E9.02c	SPAPB15E9.02c
I	5157738	5157926	I-14	5157285	5159163	-	gene	SPAC26F1.11	SPAC26F1.11
I	4434760	4434948	I-16	4434478	4437145	-	gene	SPAC9E9.02	SPAC9E9.02
I	4722370	4722558	I-18	4721254	4722882	+	ncRNA_gene	SPNCRNA.1018	SPAC1834.13-antisense-1
I	4722370	4722558	I-18	4721587	4722717	-	gene	SPAC1834.13	SPAC1834.13
I	4362196	4362384	I-19	4358458	4362334	-	ncRNA_gene	SPNCRNA.980	ayr1-antisense-1
I	2106253	2106441	I-21	2105472	2110519	+	gene	SPAC631.02	bdf2
I	1955075	1955263	I-24	1954820	1956332	+	ncRNA_gene	SPNCRNA.781	SPNCRNA.781
I	1953167	1953355	I-22	1951105	1953595	-	ncRNA_gene	SPNCRNA.777	SPNCRNA.777
I	1953167	1953355	I-22	1952384	1953655	+	ncRNA_gene	SPNCRNA.778	SPNCRNA.778
I	3578622	3578810	I-23	3578604	3581329	-	ncRNA_gene	SPNCRNA.918	rrp1-antisense-1
I	1238296	1238484	I-27	1235569	1238775	-	ncRNA_gene	SPNCRNA.728	SPAC10F6.15-antisense-1
I	1238296	1238484	I-27	1236996	1238533	+	ncRNA_gene	SPNCRNA.729	SPNCRNA.729
I	1238296	1238484	I-27	1237146	1238641	+	ncRNA_gene	SPNCRNA.432	SPNCRNA.432
I	4788405	4788593	I-26	4788494	4788895	-	gene	SPAC22F8.03c	SPAC22F8.03c
I	2664647	2664835	I-30	2662988	2665035	-	gene	SPAC4F8.08	mug114
I	2664647	2664835	I-30	2664345	2667395	+	gene	SPAC4F8.07c	hxk2
I	5320679	5320867	I-31	5320613	5321854	-	ncRNA_gene	SPNCRNA.1071	SPNCRNA.1071
I	3994378	3994566	I-33	3993495	3995104	+	gene	SPAPB15E9.06	SPAPB15E9.06
I	460003	460191	I-32	456931	460811	-	gene	SPAC24H6.13	SPAC24H6.13
I	5174698	5174886	I-35	5174625	5175819	-	gene	SPAC26F1.05	mug106
I	4178662	4178850	I-37	4178278	4179532	-	ncRNA_gene	SPNCRNA.968	SPNCRNA.968
I	238044	238232	I-40	237820	239427	-	ncRNA_gene	SPNCRNA.626	SPNCRNA.626
I	238044	238232	I-40	237903	238881	+	ncRNA_gene	SPNCRNA.627	SPNCRNA.627
I	238638	238826	I-41	238509	238898	+	ncRNA_gene	SPNCRNA.144	SPNCRNA.144
I	5427449	5427637	I-39	5426943	5428044	+	ncRNA_gene	SPNCRNA.270	SPNCRNA.270
I	5427449	5427637	I-39	5426978	5428275	-	ncRNA_gene	SPNCRNA.1083	SPNCRNA.1083
I	5427449	5427637	I-39	5427297	5431523	+	gene	SPAC29B12.08	clr5
I	2518662	2518850	I-42	2516053	2519235	-	gene	SPAC23H3.13c	gpa2
I	2663936	2664124	I-43	2663415	2664052	+	ncRNA_gene	SPNCRNA.200	SPNCRNA.200
I	2936360	2936548	I-46	2935116	2937079	-	gene	SPAC2E1P3.05c	SPAC2E1P3.05c
I	3456495	3456683	I-45	3455156	3456884	-	ncRNA_gene	SPNCRNA.909	SPNCRNA.909
I	3456495	3456683	I-45	3455831	3456760	+	ncRNA_gene	SPNCRNA.910	SPNCRNA.910
I	103962	104150	I-49	103941	104953	+	gene	SPAC1F8.08	SPAC1F8.08
I	1906199	1906387	I-50	1905755	1911747	+	gene	SPAC110.01	ppk1
I	381405	381593	I-52	377844	384751	-	gene	SPAC1751.01c	gti1
I	1957100	1957288	I-53	1956476	1957899	-	ncRNA_gene	SPNCRNA.783	SPNCRNA.783
I	1494185	1494373	I-57	1492307	1495689	-	gene	SPAC5D6.12	mtf2
I	2519985	2520173	I-55	2519010	2521358	+	ncRNA_gene	SPNCRNA.197	SPNCRNA.197
I	2519985	2520173	I-55	2519375	2521586	+	ncRNA_gene	SPNCRNA.831	SPNCRNA.831
I	3938618	3938806	I-58	3936949	3940336	-	ncRNA_gene	SPNCRNA.949	sut1-antisense-1
I	761931	762119	I-56	757915	762714	-	gene	SPAC4G8.03c	puf5
I	4178225	4178413	I-59	4176460	4178343	-	gene	SPAC25B8.12c	SPAC25B8.12c
I	5466157	5466345	I-60	5465377	5468649	+	gene	SPAC1039.09	isp5
I	3478334	3478522	I-61	3475167	3479160	+	gene	SPAC328.02	dbl4
I	3478334	3478522	I-61	3477738	3479037	-	ncRNA_gene	SPNCRNA.911	SPNCRNA.911
I	3478334	3478522	I-61	3478390	3479049	-	ncRNA_gene	SPNCRNA.529	SPNCRNA.529
I	81984	82172	I-62	81468	82345	-	ncRNA_gene	SPNCRNA.603	SPNCRNA.603
I	2875659	2875847	I-70	2874956	2877487	+	gene	SPACUNK4.19	mug153
I	240249	240437	I-72	239730	240571	+	ncRNA_gene	SPNCRNA.145	SPNCRNA.145
I	240249	240437	I-72	239730	240571	+	transcript	SPNCRNA.145.1	Parent=gene:SPNCRNA.145
I	5448793	5448981	I-73	5448735	5451642	+	gene	SPAC1039.02	SPAC1039.02
I	4361353	4361541	I-74	4360504	4362103	+	ncRNA_gene	SPNCRNA.244	SPNCRNA.244
I	1375605	1375793	I-76	1372722	1376240	-	gene	SPAC57A10.05c	pof1
I	3847131	3847319	I-79	3846748	3847768	+	ncRNA_gene	SPNCRNA.941	SPNCRNA.941
I	3847131	3847319	I-79	3846893	3847670	+	ncRNA_gene	SPNCRNA.236	SPNCRNA.236
I	3880188	3880376	I-80	3878007	3881812	+	gene	SPAC1071.13	SPAC1071.13
I	5475032	5475220	I-84	5472729	5475847	+	ncRNA_gene	SPNCRNA.1087	gto1-antisense-1
I	5475032	5475220	I-84	5474747	5475378	-	ncRNA_gene	SPNCRNA.276	SPNCRNA.276
I	1494806	1494994	I-85	1494670	1495830	+	gene	SPAC5D6.10c	mug116
I	5479593	5479781	I-87	5478367	5479836	+	ncRNA_gene	SPNCRNA.1089	SPNCRNA.1089
I	1943751	1943939	I-88	1940432	1944540	-	gene	SPAC3H1.06c	SPAC3H1.06c
I	1943751	1943939	I-88	1943705	1943994	+	ncRNA_gene	SPNCRNA.775	SPNCRNA.775
I	453844	454032	I-89	453735	455859	+	ncRNA_gene	SPNCRNA.650	SPNCRNA.650
I	3747805	3747993	I-94	3745764	3748595	-	ncRNA_gene	SPNCRNA.934	SPNCRNA.934
I	3747805	3747993	I-94	3745778	3748833	+	ncRNA_gene	SPNCRNA.935	SPNCRNA.935
I	1831811	1831999	I-96	1830609	1831951	-	gene	SPAC1002.17c	urg2
I	966330	966518	I-101	966164	967591	+	gene	SPAC222.11	hem13
I	91649	91837	I-105	90681	91753	-	ncRNA_gene	SPNCRNA.604	SPNCRNA.604
I	91649	91837	I-105	90868	91753	+	ncRNA_gene	SPNCRNA.139	SPNCRNA.139
I	91649	91837	I-105	90949	94038	+	ncRNA_gene	SPNCRNA.605	SPAC1F8.04c-antisense-1
I	91649	91837	I-105	90868	91753	+	transcript	SPNCRNA.139.1	Parent=gene:SPNCRNA.139
I	4142480	4142668	I-102	4142300	4143913	-	ncRNA_gene	SPNCRNA.964	SPNCRNA.964
I	2326401	2326589	I-107	2325854	2327280	+	ncRNA_gene	SPNCRNA.813	SPAC6C3.03c-antisense-1
I	2326401	2326589	I-107	2326200	2328187	-	gene	SPAC6C3.03c	SPAC6C3.03c
I	577314	577502	I-110	577199	578150	+	ncRNA_gene	SPNCRNA.155	SPNCRNA.155
I	3300870	3301058	I-106	3300812	3302082	-	ncRNA_gene	SPNCRNA.900	SPNCRNA.900
I	660427	660615	I-114	660084	664108	+	ncRNA_gene	SPNCRNA.671	SPNCRNA.671
I	3076797	3076985	I-111	3072847	3077223	+	gene	SPAC24C9.14	otu1
I	65954	66142	I-120	64559	66980	-	gene	SPAC977.16c	dak2
I	1165915	1166103	I-121	1165698	1166644	+	ncRNA_gene	SPNCRNA.717	SPNCRNA.717
I	4531228	4531416	I-122	4531036	4532486	-	ncRNA_gene	SPNCRNA.995	SPNCRNA.995
I	4531228	4531416	I-122	4531070	4531631	+	ncRNA_gene	SPNCRNA.248	SPNCRNA.248
I	4531228	4531416	I-122	4531144	4532754	+	ncRNA_gene	SPNCRNA.996	SPNCRNA.996
I	5442498	5442686	I-118	5442521	5442742	+	ncRNA_gene	SPNCRNA.271	SPNCRNA.271
I	2938944	2939132	I-123	2937952	2939052	-	ncRNA_gene	SPNCRNA.861	SPNCRNA.861
I	2938944	2939132	I-123	2938121	2939967	+	ncRNA_gene	SPNCRNA.862	SPNCRNA.862
I	2625037	2625225	I-124	2624051	2625332	-	gene	SPAC7D4.08	SPAC7D4.08
I	482700	482888	I-127	482607	485408	-	gene	SPAC24H6.04	hxk1
I	2544403	2544591	I-126	2542866	2544911	+	ncRNA_gene	SPNCRNA.834	SPNCRNA.834
I	661483	661671	I-132	660778	664180	-	ncRNA_gene	SPNCRNA.672	SPNCRNA.672
I	1206415	1206603	I-130	1206325	1210885	+	ncRNA_gene	SPNCRNA.724	prp22-antisense-1
I	3033477	3033665	I-131	3033456	3033916	-	gene	SPAC1786.04	SPAC1786.04
I	4515702	4515890	I-135	4515182	4515993	+	ncRNA_gene	SPNCRNA.993	SPNCRNA.993
I	1076715	1076903	I-137	1074331	1077514	-	gene	SPAC1A6.04c	plb1
I	1888729	1888917	I-134	1887459	1890591	+	gene	SPAPB1A10.13	SPAPB1A10.13
I	1667542	1667730	I-143	1665144	1667735	+	gene	SPAC343.21	SPAC343.21
I	1849383	1849571	I-146	1848338	1850881	-	gene	SPAC1399.06	SPAC1399.06
I	4140846	4141034	I-151	4140077	4141041	+	ncRNA_gene	SPNCRNA.963	SPNCRNA.963
I	1725479	1725667	I-158	1725052	1725780	-	ncRNA_gene	SPNCRNA.757	SPNCRNA.757
I	1478218	1478406	I-160	1476731	1478449	+	ncRNA_gene	SPNCRNA.742	SPAC9.08c-antisense-1
I	1478218	1478406	I-160	1476887	1478399	-	gene	SPAC9.08c	SPAC9.08c
I	113821	114009	I-172	112514	114445	-	gene	SPAC11D3.04c	SPAC11D3.04c
I	4265118	4265306	I-181	4265149	4265245	+	tRNA_gene	SPATRNASER.03	SPATRNASER.03
I	1541632	1541820	I-189	1534352	1541786	-	gene	SPAC57A7.05	SPAC57A7.05
I	1541632	1541820	I-189	1540606	1545221	+	gene	SPAC57A7.04c	pabp
II	1873157	1873345	II-1	1871696	1873777	-	ncRNA_gene	SPNCRNA.1471	pof9-antisense-1
II	1873157	1873345	II-1	1871847	1873320	+	gene	SPBC3H7.06c	pof9
II	4443183	4443371	II-2	4442574	4444191	+	gene	SPBC8E4.02c	SPBC8E4.02c
II	3859197	3859385	II-3	3856185	3860016	+	gene	SPBC23E6.08	sat1
II	4447212	4447400	II-5	4446373	4449053	+	gene	SPBP4G3.02	pho1
II	1455174	1455362	II-6	1455028	1455333	+	gene	SPBC32H8.15	SPBC32H8.15
II	1268264	1268452	II-7	1268093	1268452	+	pseudogene	SPBC31A8.02	SPBC31A8.02
II	841903	842091	II-8	841331	842790	+	ncRNA_gene	SPNCRNA.1389	SPNCRNA.1389
II	841903	842091	II-8	841655	842563	-	ncRNA_gene	SPNCRNA.1390	SPNCRNA.1390
II	2807159	2807347	II-10	2805984	2807593	+	ncRNA_gene	SPNCRNA.1550	SPNCRNA.1550
II	2528057	2528245	II-11	2526379	2529466	-	ncRNA_gene	SPNCRNA.1524	SPNCRNA.1524
II	2528057	2528245	II-11	2527461	2528721	+	ncRNA_gene	SPNCRNA.399	SPNCRNA.399
II	1686632	1686820	II-12	1685238	1688060	-	gene	SPBC19C2.06c	mug124
II	1686632	1686820	II-12	1686427	1687926	+	ncRNA_gene	SPNCRNA.1453	mug124-antisense-1
II	525285	525473	II-14	523271	525609	+	ncRNA_gene	SPNCRNA.1367	SPBC1685.12c-antisense-1
II	4130387	4130575	II-15	4129491	4131375	-	ncRNA_gene	SPNCRNA.1673	SPNCRNA.1673
II	4130387	4130575	II-15	4129574	4130925	+	ncRNA_gene	SPNCRNA.1674	SPNCRNA.1674
II	4035297	4035485	II-16	4033493	4035573	+	ncRNA_gene	SPNCRNA.1657	SPNCRNA.1657
II	1554876	1555064	II-18	1554843	1557638	+	ncRNA_gene	SPNCRNA.1443	SPNCRNA.1443
II	2826743	2826931	II-17	2826631	2828674	+	ncRNA_gene	SPNCRNA.1553	SPNCRNA.1553
II	2826743	2826931	II-17	2826642	2827645	-	ncRNA_gene	SPNCRNA.1554	SPNCRNA.1554
II	576757	576945	II-19	576376	576873	+	ncRNA_gene	SPNCRNA.313	SPNCRNA.313
II	3492862	3493050	II-21	3491435	3494442	-	ncRNA_gene	SPNCRNA.1606	SPNCRNA.1606
II	3492862	3493050	II-21	3491819	3496777	+	gene	SPBPB7E8.01	SPBPB7E8.01
II	1572997	1573185	II-22	1571423	1573100	-	gene	SPBC27.08c	sua1
II	1572997	1573185	II-22	1572366	1574375	+	ncRNA_gene	SPNCRNA.1448	sua1-antisense-1
II	1045754	1045942	II-23	1044271	1046642	-	gene	SPBC337.08c	ubi4
II	3408471	3408659	II-25	3408356	3410137	+	ncRNA_gene	SPNCRNA.419	SPNCRNA.419
II	3408471	3408659	II-25	3408490	3409368	+	ncRNA_gene	SPNCRNA.1598	SPNCRNA.1598
II	3011211	3011399	II-24	3008602	3011490	+	ncRNA_gene	SPNCRNA.1572	SPNCRNA.1572
II	72434	72622	II-29	71485	73328	-	ncRNA_gene	SPNCRNA.1305	SPBPB21E7.08-antisense-1
II	72434	72622	II-29	72081	73390	+	pseudogene	SPBPB21E7.08	SPBPB21E7.08
II	4081404	4081592	II-30	4078960	4081564	+	gene	SPBC1347.10	cdc23
II	4081404	4081592	II-30	4079082	4082041	-	ncRNA_gene	SPNCRNA.1665	cdc23-antisense-1
II	606970	607158	II-32	606728	607395	+	ncRNA_gene	SPNCRNA.319	SPNCRNA.319
II	156378	156566	II-33	154521	156642	-	ncRNA_gene	SPNCRNA.1318	SPNCRNA.1318
II	156378	156566	II-33	155751	159570	+	gene	SPBC1683.08	ght4
II	156378	156566	II-33	156254	157003	+	ncRNA_gene	SPNCRNA.298	SPNCRNA.298
II	3488732	3488920	II-36	3488678	3489268	-	ncRNA_gene	SPNCRNA.1604	SPNCRNA.1604
II	845617	845805	II-35	845324	846320	+	ncRNA_gene	SPNCRNA.1391	SPNCRNA.1391
II	2590950	2591138	II-44	2590901	2593389	-	gene	SPBC2G5.07c	rpc25
II	4129236	4129424	II-45	4126318	4129456	-	gene	SPBC1861.01c	cnp3
II	4129236	4129424	II-45	4128866	4129750	+	ncRNA_gene	SPNCRNA.1672	SPNCRNA.1672
II	3606070	3606258	II-46	3605142	3606517	+	ncRNA_gene	SPNCRNA.425	SPNCRNA.425
II	3606070	3606258	II-46	3605352	3607271	-	ncRNA_gene	SPNCRNA.1622	SPNCRNA.1622
II	523059	523247	II-50	522603	523313	+	gene	SPBC1685.17	SPBC1685.17
II	3810905	3811093	II-47	3810897	3812481	-	gene	SPBC21C3.09c	SPBC21C3.09c
II	674828	675016	II-52	674049	676227	+	ncRNA_gene	SPNCRNA.322	SPNCRNA.322
II	813117	813305	II-53	812834	813724	-	ncRNA_gene	SPNCRNA.1385	SPNCRNA.1385
II	2194651	2194839	II-55	2194559	2196446	-	gene	SPBC17G9.12c	SPBC17G9.12c
II	889668	889856	II-54	889339	891607	+	ncRNA_gene	SPNCRNA.1395	SPBC713.13-antisense-1
II	889668	889856	II-54	889557	891152	-	gene	SPBC713.14c	SPBC713.14c
II	2021699	2021887	II-58	2021269	2022034	+	ncRNA_gene	SPNCRNA.1482	SPNCRNA.1482
II	3155457	3155645	II-59	3154095	3156370	-	ncRNA_gene	SPNCRNA.1583	SPNCRNA.1583
II	606374	606562	II-61	605716	606557	+	ncRNA_gene	SPNCRNA.318	SPNCRNA.318
II	3507803	3507991	II-62	3507523	3509173	-	gene	SPBC1105.03c	mrpl1601
II	3010443	3010631	II-63	3007917	3011223	-	ncRNA_gene	SPNCRNA.1571	SPNCRNA.1571
II	133837	134025	II-60	132353	136275	+	gene	SPBC1683.01	SPBC1683.01
II	1546019	1546207	II-65	1545428	1546254	+	ncRNA_gene	SPNCRNA.1441	SPNCRNA.1441
II	3532678	3532866	II-68	3530760	3535288	+	gene	SPBC1105.14	rsv2
II	841091	841279	II-74	836908	841625	-	gene	SPBC36.02c	SPBC36.02c
II	2553483	2553671	II-77	2552926	2553784	+	ncRNA_gene	SPNCRNA.1527	SPNCRNA.1527
II	3513495	3513683	II-75	3512862	3513996	+	ncRNA_gene	SPNCRNA.421	SPNCRNA.421
II	3513495	3513683	II-75	3513210	3514247	-	ncRNA_gene	SPNCRNA.1609	SPNCRNA.1609
II	891913	892101	II-79	890907	892096	+	ncRNA_gene	SPNCRNA.332	SPNCRNA.332
II	3642372	3642560	II-81	3640904	3643081	-	gene	SPBP8B7.05c	nce103
II	2486347	2486535	II-82	2485484	2486494	-	ncRNA_gene	SPNCRNA.1519	SPNCRNA.1519
II	3573029	3573217	II-85	3572653	3574232	+	ncRNA_gene	SPNCRNA.1616	SPNCRNA.1616
II	1721766	1721954	II-86	1721083	1724641	-	ncRNA_gene	SPNCRNA.1457	atf21-antisense-1
II	1913676	1913864	II-88	1911887	1914584	-	gene	SPBP16F5.08c	SPBP16F5.08c
II	3498014	3498202	II-92	3496926	3498873	-	ncRNA_gene	SPNCRNA.1607	SPNCRNA.1607
II	1923271	1923459	II-91	1921480	1923662	+	gene	SPBC16E9.19	SPBC16E9.19
II	1923271	1923459	II-91	1921776	1926244	-	gene	SPBC16E9.06c	uvi31
II	358499	358687	II-96	358067	359856	+	gene	SPBC1271.07c	SPBC1271.07c
II	358499	358687	II-96	358510	359373	-	ncRNA_gene	SPNCRNA.1345	SPBC1271.07c-antisense-1
II	2022154	2022342	II-94	2022111	2022686	+	ncRNA_gene	SPNCRNA.385	SPNCRNA.385
II	963053	963241	II-95	961007	963780	-	gene	SPBP35G2.16c	ecl2
II	963053	963241	II-95	963076	963774	+	ncRNA_gene	SPNCRNA.1400	SPNCRNA.1400
II	1364981	1365169	II-97	1365041	1365818	+	gene	SPBC8D2.04	hht2
II	1887786	1887974	II-98	1884123	1887940	-	gene	SPBC3H7.02	SPBC3H7.02
II	231007	231195	II-101	230269	233218	+	gene	SPBC660.16	gnd1
II	3624916	3625104	II-104	3622474	3625877	-	ncRNA_gene	SPNCRNA.1625	SPNCRNA.1625
II	3624916	3625104	II-104	3622580	3628658	+	gene	SPBC317.01	mbx2
II	3631034	3631222	II-106	3626024	3631136	-	ncRNA_gene	SPNCRNA.1626	SPNCRNA.1626
II	3631034	3631222	II-106	3629876	3634113	+	gene	SPBP8B7.32	SPBP8B7.32
II	2528721	2528909	II-110	2528770	2529528	+	ncRNA_gene	SPNCRNA.400	SPNCRNA.400
II	1742624	1742812	II-117	1742555	1744043	-	ncRNA_gene	SPNCRNA.1459	SPNCRNA.1459
II	4252886	4253074	II-118	4252276	4255310	+	gene	SPBC1652.01	SPBC1652.01
II	2217963	2218151	II-129	2217261	2218094	+	ncRNA_gene	SPNCRNA.1495	cdc18-antisense-1
II	3812382	3812570	II-133	3811017	3813377	+	ncRNA_gene	SPNCRNA.1643	SPBC21C3.09c-antisense-1
II	3812382	3812570	II-133	3812415	3813549	-	gene	SPBC21C3.10c	SPBC21C3.10c
II	2739073	2739261	II-142	2738941	2739592	+	ncRNA_gene	SPNCRNA.406	SPNCRNA.406
II	3155960	3156148	II-135	3155857	3161616	+	gene	SPBC609.01	SPBC609.01
II	315517	315705	II-145	315526	317629	+	gene	SPBC1773.15	dal52
II	4265031	4265219	II-150	4264123	4265302	-	ncRNA_gene	SPNCRNA.1684	SPNCRNA.1684
II	4265031	4265219	II-150	4264196	4265389	+	ncRNA_gene	SPNCRNA.440	SPNCRNA.440
II	4265031	4265219	II-150	4264257	4267626	+	gene	SPBC16A3.17c	SPBC16A3.17c
II	114107	114295	II-159	114092	114583	+	ncRNA_gene	SPNCRNA.292	SPNCRNA.292
II	4465574	4465762	II-152	4464625	4466286	-	ncRNA_gene	SPNCRNA.1696	SPNCRNA.1696
II	4465574	4465762	II-152	4465475	4466352	-	ncRNA_gene	SPNCRNA.532	SPNCRNA.532
II	2886984	2887172	II-156	2884156	2887140	-	ncRNA_gene	SPNCRNA.1558	qcr10-antisense-1
II	4107584	4107772	II-158	4107562	4109819	-	ncRNA_gene	SPNCRNA.1669	SPNCRNA.1669
II	4107584	4107772	II-158	4107639	4107710	+	tRNA_gene	SPBTRNAGLU.08	SPBTRNAGLU.08
II	2889817	2890005	II-170	2888192	2892009	-	ncRNA_gene	SPNCRNA.1560	SPNCRNA.1560
II	2889817	2890005	II-170	2888450	2889979	+	gene	SPBP4H10.09	rsv1
II	4297058	4297246	II-205	4296979	4298874	+	gene	SPBC16A3.02c	SPBC16A3.02c
II	128129	128317	II-222	127382	128570	-	ncRNA_gene	SPNCRNA.1313	SPNCRNA.1313
II	128129	128317	II-222	127937	128726	+	ncRNA_gene	SPNCRNA.1314	SPNCRNA.1314
II	2611158	2611346	II-221	2610660	2611329	-	ncRNA_gene	SPNCRNA.1536	SPNCRNA.1536
III	563864	564052	III-2	559679	565267	+	gene	SPCC1672.01	SPCC1672.01
III	716220	716408	III-1	715986	717312	+	ncRNA_gene	SPNCRNA.472	SPNCRNA.472
III	1590919	1591107	III-3	1589427	1592889	+	gene	SPCC13B11.01	adh1
III	1590919	1591107	III-3	1589996	1593818	-	gene	SPCC13B11.02c	SPCC13B11.02c
III	1590919	1591107	III-3	1590025	1593983	-	ncRNA_gene	SPNCRNA.2001	adh1-antisense-1
III	1590919	1591107	III-3	1590089	1593983	-	ncRNA_gene	SPNCRNA.2002	adh1-antisense-2
III	170930	171118	III-4	170340	174289	+	ncRNA_gene	SPNCRNA.1115	SPNCRNA.1115
III	170930	171118	III-4	170771	173539	+	ncRNA_gene	SPNCRNA.458	SPNCRNA.458
III	170930	171118	III-4	170851	173547	-	ncRNA_gene	SPNCRNA.1116	SPNCRNA.1116
III	208735	208923	III-5	207225	211270	-	gene	SPCC1235.17	SPCC1235.17
III	765025	765213	III-6	763667	765622	+	ncRNA_gene	SPNCRNA.1157	SPNCRNA.1157
III	762762	762950	III-9	762603	763615	-	ncRNA_gene	SPNCRNA.1156	SPNCRNA.1156
III	229300	229488	III-12	226336	230546	-	gene	SPCC548.06c	ght8
III	2056789	2056977	III-14	2053544	2057069	+	gene	SPCC1739.12	ppe1
III	967548	967736	III-15	966133	971255	+	ncRNA_gene	SPNCRNA.1164	SPNCRNA.1164
III	967548	967736	III-15	966442	967703	-	ncRNA_gene	SPNCRNA.1165	SPNCRNA.1165
III	2085767	2085955	III-17	2085698	2086538	-	ncRNA_gene	SPNCRNA.1259	SPNCRNA.1259
III	285306	285494	III-19	285012	285974	-	ncRNA_gene	SPNCRNA.1124	SPNCRNA.1124
III	230595	230783	III-23	230600	231934	+	ncRNA_gene	SPNCRNA.1120	SPNCRNA.1120
III	2076568	2076756	III-24	2076393	2079003	+	gene	SPCPB1C11.03	SPCPB1C11.03
III	862196	862384	III-25	861513	862459	+	gene	SPCC63.13	SPCC63.13
III	361173	361361	III-29	361092	362377	-	ncRNA_gene	SPNCRNA.1134	SPCC594.03-antisense-1
III	1525888	1526076	III-31	1525414	1528475	+	ncRNA_gene	SPNCRNA.1202	SPCC584.01c-antisense-1
III	242042	242230	III-32	241472	245622	+	gene	SPCC794.02	wtf5
III	352329	352517	III-33	351210	353119	-	ncRNA_gene	SPNCRNA.1133	SPNCRNA.1133
III	352329	352517	III-33	352251	357773	+	gene	SPCC594.01	SPCC594.01
III	236096	236284	III-34	234465	236718	+	ncRNA_gene	SPNCRNA.1121	SPNCRNA.1121
III	2352487	2352675	III-35	2350268	2352631	-	gene	SPCC70.03c	SPCC70.03c
III	2352487	2352675	III-35	2352296	2353126	+	ncRNA_gene	SPNCRNA.1290	SPNCRNA.1290
III	2352487	2352675	III-35	2352568	2354572	-	gene	SPCC70.04c	SPCC70.04c
III	1412212	1412400	III-38	1410745	1412364	+	ncRNA_gene	SPNCRNA.1194	hta1-antisense-1
III	1452164	1452352	III-37	1451418	1452653	-	ncRNA_gene	SPNCRNA.1197	SPNCRNA.1197
III	1452164	1452352	III-37	1451701	1454632	+	gene	SPCC11E10.01	SPCC11E10.01
III	2423573	2423761	III-40	2422707	2423873	+	ncRNA_gene	SPNCRNA.1297	SPNCRNA.1297
III	2010196	2010384	III-41	2007921	2010840	-	gene	SPCC4F11.04c	imt2
III	2010196	2010384	III-41	2010261	2010800	-	ncRNA_gene	SPNCRNA.585	SPNCRNA.585
III	2113670	2113858	III-42	2111204	2116520	+	ncRNA_gene	SPNCRNA.1263	SPNCRNA.1263
III	1546614	1546802	III-43	1545574	1549995	+	ncRNA_gene	SPNCRNA.1203	rec7-antisense-1
III	1421298	1421486	III-44	1421146	1425868	-	gene	SPCC622.13c	tti1
III	1870876	1871064	III-46	1866916	1871663	-	gene	SPCC1223.12c	meu10
III	1870876	1871064	III-46	1870438	1875842	+	gene	SPCC1223.13	cbf12
III	119598	119786	III-48	118970	119962	-	ncRNA_gene	SPNCRNA.1110	SPNCRNA.1110
III	119598	119786	III-48	119206	120139	+	ncRNA_gene	SPNCRNA.1111	SPNCRNA.1111
III	2257729	2257917	III-47	2257654	2259829	+	ncRNA_gene	SPNCRNA.1278	SPNCRNA.1278
III	1157238	1157426	III-49	1156615	1157629	-	ncRNA_gene	SPNCRNA.1175	SPNCRNA.1175
III	211344	211532	III-50	209921	211648	+	gene	SPCC1235.18	SPCC1235.18
III	1291622	1291810	III-54	1287903	1291811	+	gene	SPCC1322.03	trp1322
III	1291622	1291810	III-54	1291525	1291986	+	ncRNA_gene	SPNCRNA.122	SPNCRNA.122
III	1546013	1546201	III-60	1542333	1546161	-	gene	SPCC1753.02c	git3
III	236761	236949	III-62	236660	239381	+	gene	SPCC1529.01	SPCC1529.01
III	987129	987317	III-85	986014	989739	-	gene	SPCC1795.06	map2
III	2296046	2296234	III-86	2294617	2296383	-	gene	SPCC965.07c	gst2
III	1066548	1066736	III-89	1066628	1066709	+	tRNA_gene	SPCTRNASER.09	SPCTRNASER.09

## Sheet: Pho7 targets +Pi
Pho7 Targets +Pi
1: Annotated genes upto 1kb downstream of the putative Pho7 peak
Chromosome	Peak Start co-ordinate	Peak End co-ordinate	Peak ID	Feature Start co-ordinate	Feature End co-ordinate	Feature strand	Feature Type	Systematic ID	Common Name
I	3991604	3991758	I-2	3987033	3991388	-	gene	SPAPB15E9.01c	pfl2
I	3876265	3876419	I-3	3871642	3876176	-	gene	SPAC1071.10c	pma1
I	3876265	3876419	I-3	3876757	3877223	+	ncRNA_gene	SPNCRNA.93	SPNCRNA.93
I	4457416	4457570	I-4	4458176	4461222	+	ncRNA_gene	SPNCRNA.990	cbh1-antisense-1
I	1829883	1830037	I-5	1827612	1829708	-	gene	SPAC1002.16c	SPAC1002.16c
I	4010040	4010194	I-6	4008054	4009905	-	ncRNA_gene	SPNCRNA.53	prl53
I	4010040	4010194	I-6	4010913	4011317	+	gene	SPAC27E2.12	SPAC27E2.12
I	239384	239538	I-8	237820	239427	-	ncRNA_gene	SPNCRNA.626	SPNCRNA.626
I	239384	239538	I-8	239730	240571	+	ncRNA_gene	SPNCRNA.145	SPNCRNA.145
I	239384	239538	I-8	239730	240571	+	transcript	SPNCRNA.145.1	SPNCRNA.145
I	4456023	4456177	I-9	4453280	4455187	-	gene	SPAC9E9.09c	atd1
I	763066	763220	I-11	757915	762714	-	gene	SPAC4G8.03c	puf5
I	1078147	1078301	I-10	1074331	1077514	-	gene	SPAC1A6.04c	plb1
I	3004175	3004329	I-12	3002834	3003255	-	ncRNA_gene	SPNCRNA.73	eta2-antisense-3
I	3004175	3004329	I-12	3002976	3003758	-	ncRNA_gene	SPNCRNA.74	eta2-antisense-4
I	5157762	5157916	I-14	5156289	5157303	-	ncRNA_gene	SPNCRNA.1054	SPNCRNA.1054
I	4434786	4434940	I-13	4431869	4434012	-	gene	SPAC16.05c	sfp1
I	4434786	4434940	I-13	4434321	4434475	-	ncRNA_gene	SPNCRNA.99	SPNCRNA.99
I	959543	959697	I-15	957367	958774	-	gene	SPAC222.08c	sno1
I	959543	959697	I-15	959370	959556	-	snRNA_gene	SPSNRNA.02	snu2
I	959543	959697	I-15	959867	962227	+	gene	SPAC222.09	seb1
I	3575701	3575855	I-16	3574995	3575687	-	gene	SPAC17A2.10c	SPAC17A2.10c
I	3575701	3575855	I-16	3576109	3576590	+	ncRNA_gene	SPNCRNA.917	SPNCRNA.917
I	3575701	3575855	I-16	3576769	3578782	+	gene	SPAC17A2.11	SPAC17A2.11
I	460002	460156	I-17	460793	461752	+	ncRNA_gene	SPNCRNA.651	SPNCRNA.651
I	4722390	4722544	I-18	4718513	4721597	-	gene	SPAC1834.11c	sec18
I	4722390	4722544	I-18	4722806	4724645	+	gene	SPAC17D4.01	pex7
I	1953173	1953327	I-19	1953735	1954811	+	ncRNA_gene	SPNCRNA.779	SPNCRNA.779
I	3578631	3578785	I-20	3578771	3583005	+	gene	SPAC17A2.12	rrp1
I	4362206	4362360	I-21	4362493	4365125	+	gene	SPAC23D3.12	SPAC23D3.12
I	2106291	2106445	I-23	2104030	2105484	-	gene	SPAC631.01c	acp2
I	2518663	2518817	I-26	2519010	2521358	+	ncRNA_gene	SPNCRNA.197	SPNCRNA.197
I	2518663	2518817	I-26	2519375	2521586	+	ncRNA_gene	SPNCRNA.831	SPNCRNA.831
I	1955039	1955193	I-27	1953760	1954186	-	ncRNA_gene	SPNCRNA.780	SPNCRNA.780
I	5320704	5320858	I-24	5319957	5320676	-	gene	SPAP8A3.04c	hsp9
I	5320704	5320858	I-24	5321727	5325075	+	gene	SPAP8A3.05	ski7
I	4788406	4788560	I-29	4787154	4787928	-	ncRNA_gene	SPNCRNA.253	SPNCRNA.253
I	4788406	4788560	I-29	4789418	4791232	+	gene	SPAC22F8.04	pet1
I	5174729	5174883	I-28	5173864	5174644	-	gene	SPAC26F1.06	gpm1
I	5174729	5174883	I-28	5174913	5176145	+	ncRNA_gene	SPNCRNA.1056	mug106-antisense-1
I	3994357	3994511	I-31	3991830	3994099	-	gene	SPAPB15E9.02c	SPAPB15E9.02c
I	4234810	4234964	I-30	4232998	4234760	-	gene	SPAC1F7.07c	fip1
I	4234810	4234964	I-30	4235080	4237874	+	gene	SPAC1F7.08	fio1
I	2663902	2664056	I-33	2664345	2667395	+	gene	SPAC4F8.07c	hxk2
I	5427460	5427614	I-34	5423742	5426981	-	ncRNA_gene	SPNCRNA.1082	sec16-antisense-1
I	4178671	4178825	I-32	4176460	4178343	-	gene	SPAC25B8.12c	SPAC25B8.12c
I	4013148	4013302	I-35	4012418	4012891	-	gene	SPAC27E2.14	SPAC27E2.14
I	3992731	3992885	I-36	3993495	3995104	+	gene	SPAPB15E9.06	SPAPB15E9.06
I	1906212	1906366	I-37	1904196	1906153	-	gene	SPAC110.05	SPAC110.05
I	1850754	1850908	I-38	1851495	1854651	+	gene	SPAC1399.01c	SPAC1399.01c
I	1238317	1238471	I-40	1238896	1240185	+	gene	SPAC10F6.16	mug134
I	3383857	3384011	I-42	3382189	3383857	-	ncRNA_gene	SPNCRNA.904	dmc1-antisense-1
I	3383857	3384011	I-42	3384190	3385685	+	gene	SPAC8E11.02c	rad24
I	238028	238182	I-43	237023	237885	-	gene	SPAC806.11	SPAC806.11
I	238028	238182	I-43	237074	237848	-	ncRNA_gene	SPNCRNA.03	prl3
I	238028	238182	I-43	238509	238898	+	ncRNA_gene	SPNCRNA.144	SPNCRNA.144
I	238028	238182	I-43	238998	240617	+	ncRNA_gene	SPNCRNA.628	SPNCRNA.628
I	2872016	2872170	I-44	2869644	2871785	-	gene	SPAC8F11.10c	pvg1
I	2872016	2872170	I-44	2872137	2874308	+	ncRNA_gene	SPNCRNA.857	SPACUNK4.17-antisense-1
I	3456488	3456642	I-48	3456694	3459197	+	gene	SPAC3A11.07	nde2
I	4911452	4911606	I-49	4909367	4911100	-	gene	SPAPB8E5.02c	rpn502
I	4911452	4911606	I-49	4912237	4914182	+	gene	SPAPB8E5.03	mae1
I	1571632	1571786	I-50	1569613	1571567	-	gene	SPAC1705.03c	ecm33
I	2520018	2520172	I-51	2516053	2519235	-	gene	SPAC23H3.13c	gpa2
I	4881062	4881216	I-54	4878579	4880798	-	gene	SPAC19B12.02c	gas1
I	4881062	4881216	I-54	4881385	4881949	+	ncRNA_gene	SPNCRNA.255	SPNCRNA.255
I	103948	104102	I-53	101715	103594	-	gene	SPAC1F8.07c	pdc101
I	4911003	4911157	I-57	4911086	4911440	+	ncRNA_gene	SPNCRNA.1035	SPNCRNA.1035
I	3939381	3939535	I-55	3939598	3942086	+	gene	SPAC2F3.09	hem1
I	1823450	1823604	I-60	1821401	1823413	-	gene	SPAC1002.13c	psu1
I	1823450	1823604	I-60	1823882	1824630	+	gene	SPAC1002.20	SPAC1002.20
I	3938618	3938772	I-61	3938842	3939103	+	ncRNA_gene	SPNCRNA.950	SPNCRNA.950
I	5466145	5466299	I-62	5463940	5466070	-	ncRNA_gene	SPNCRNA.1086	SPAC1039.08-antisense-1
I	3478337	3478491	I-63	3479098	3481305	+	gene	SPAC328.03	tps1
I	3934934	3935088	I-64	3930533	3934174	-	gene	SPAC2F3.06c	kap104
I	3934934	3935088	I-64	3935124	3938149	+	gene	SPAC2F3.08	sut1
I	1151039	1151193	I-65	1151431	1153638	+	gene	SPAC56F8.15	SPAC56F8.15
I	3891172	3891326	I-70	3888558	3891157	-	gene	SPAC926.04c	hsp90
I	3891172	3891326	I-70	3892032	3892999	+	ncRNA_gene	SPNCRNA.947	dph4-antisense-1
I	761956	762110	I-72	762720	764810	+	ncRNA_gene	SPNCRNA.679	SPNCRNA.679
I	4515086	4515240	I-69	4510983	4515015	-	gene	SPAC27D7.03c	mei2
I	4515086	4515240	I-69	4515182	4515993	+	ncRNA_gene	SPNCRNA.993	SPNCRNA.993
I	4515086	4515240	I-69	4516070	4517070	+	ncRNA_gene	SPNCRNA.130	omt3
I	1375662	1375816	I-71	1376587	1377072	+	gene	SPAC57A10.06	mug15
I	1944016	1944170	I-76	1944127	1945368	+	gene	SPAC3H1.07	aru1
I	5475064	5475218	I-77	5471270	5474941	-	gene	SPAC1039.11c	gto1
I	5475064	5475218	I-77	5475433	5475848	+	ncRNA_gene	SPNCRNA.30	SPNCRNA.30
I	1494227	1494381	I-78	1494670	1495830	+	gene	SPAC5D6.10c	mug116
I	1494227	1494381	I-78	1495270	1498669	+	gene	SPAC5D6.09c	mug86
I	82012	82166	I-80	82746	84786	+	gene	SPAC1F8.01	ght3
I	3663433	3663587	I-83	3661062	3663364	-	gene	SPAC8C9.12c	SPAC8C9.12c
I	3076804	3076958	I-85	3074267	3075988	-	gene	SPAC24C9.15c	spn5
I	3076804	3076958	I-85	3076914	3077076	+	ncRNA_gene	SPNCRNA.213	SPNCRNA.213
I	3076804	3076958	I-85	3077159	3080590	+	gene	SPAC16A10.01	SPAC16A10.01
I	3880226	3880380	I-88	3879034	3880272	-	ncRNA_gene	SPNCRNA.945	SPNCRNA.945
I	577326	577480	I-91	574652	577171	-	gene	SPAC13A11.02c	erg11
I	577326	577480	I-91	578392	579948	+	gene	SPAC13A11.03	mcp7
I	453862	454016	I-93	450860	453603	-	gene	SPAC23E2.03c	ste7
I	4142489	4142643	I-92	4141281	4142329	-	gene	SPAC26H5.10c	tif51
I	4142489	4142643	I-92	4142849	4147291	+	gene	SPAC26H5.11	mug56
I	5479628	5479782	I-95	5478303	5478903	-	ncRNA_gene	SPNCRNA.1088	SPNCRNA.1088
I	5479628	5479782	I-95	5479853	5480485	+	gene	SPAC922.04	SPAC922.04
I	4139720	4139874	I-94	4137266	4139080	-	gene	SPAC26H5.09c	SPAC26H5.09c
I	4139720	4139874	I-94	4140077	4141041	+	ncRNA_gene	SPNCRNA.963	SPNCRNA.963
I	4195485	4195639	I-97	4192070	4195228	-	gene	SPAC25B8.19c	loz1
I	4195485	4195639	I-97	4195642	4196021	+	gene	SPAC683.03	SPAC683.03
I	5517529	5517683	I-100	5517865	5519950	+	gene	SPAC869.02c	yhb1
I	1206420	1206574	I-101	1200916	1206090	-	gene	SPAC10F6.01c	sir1
I	65978	66132	I-106	66219	69821	+	gene	SPAC977.17	SPAC977.17
I	1598262	1598416	I-110	1596073	1598149	-	gene	SPAC23H4.06	gln1
I	1598262	1598416	I-110	1599323	1600363	+	gene	SPAC23H4.05c	SPAC23H4.05c
I	76830	76984	I-117	74452	76721	-	gene	SPAPJ695.02	SPAPJ695.02
I	158596	158750	I-116	156430	158307	-	gene	SPAC5H10.06c	adh4
I	158596	158750	I-116	158777	159472	+	gene	SPAC5H10.07	SPAC5H10.07
I	2322707	2322861	I-126	2318492	2322664	-	gene	SPAC13G7.13c	msa1
I	2322707	2322861	I-126	2322853	2325632	+	ncRNA_gene	SPNCRNA.812	SPAC6C3.02c-antisense-1
I	3747859	3748013	I-127	3748767	3751729	+	gene	SPAP7G5.06	per1
I	3033531	3033685	I-136	3032579	3033397	-	ncRNA_gene	SPNCRNA.877	SPNCRNA.877
I	3033531	3033685	I-136	3033828	3037249	+	gene	SPAC1786.02	SPAC1786.02
I	3033531	3033685	I-136	3033837	3033955	+	ncRNA_gene	SPNCRNA.88	SPNCRNA.88
I	3300896	3301050	I-158	3296334	3300116	-	gene	SPAPB1E7.06c	eme1
II	819944	820098	II-1	814378	819357	-	gene	SPBC530.11c	SPBC530.11c
II	819944	820098	II-1	820491	820562	+	tRNA_gene	SPBTRNAGLU.05	SPBTRNAGLU.05
II	3859185	3859339	II-2	3856053	3858922	-	ncRNA_gene	SPNCRNA.1645	sat1-antisense-1
II	1873166	1873320	II-3	1873513	1875657	+	gene	SPBC3H7.05c	SPBC3H7.05c
II	1268281	1268435	II-4	1266597	1267929	-	ncRNA_gene	SPNCRNA.1425	SPNCRNA.1425
II	1268281	1268435	II-4	1268479	1271559	+	gene	SPBC3D6.02	but2
II	841928	842082	II-5	836908	841625	-	gene	SPBC36.02c	SPBC36.02c
II	1455186	1455340	II-7	1451331	1454730	-	gene	SPBC32H8.02c	nep2
II	2300517	2300671	II-8	2297164	2300512	-	gene	SPBC16H5.02	pfk1
II	2300517	2300671	II-8	2300661	2303704	+	ncRNA_gene	SPNCRNA.1501	SPNCRNA.1501
II	2807238	2807392	II-9	2807534	2809051	+	gene	SPBC32F12.11	tdh1
II	2528078	2528232	II-11	2528770	2529528	+	ncRNA_gene	SPNCRNA.400	SPNCRNA.400
II	1573013	1573167	II-13	1573272	1573581	+	ncRNA_gene	SPNCRNA.358	SPNCRNA.358
II	4130393	4130547	II-15	4130876	4133635	+	gene	SPBC1861.02	abp2
II	606988	607142	II-16	607214	611989	+	gene	SPBC839.06	cta3
II	2826750	2826904	II-17	2825251	2826700	-	gene	SPBC19C7.04c	SPBC19C7.04c
II	2826750	2826904	II-17	2827281	2827631	+	ncRNA_gene	SPNCRNA.26	prl26
II	3408501	3408655	II-18	3405575	3408492	-	gene	SPBC13A2.04c	ptr2
II	3408501	3408655	II-18	3409507	3412197	+	ncRNA_gene	SPNCRNA.1599	ptk1-antisense-1
II	2200998	2201152	II-19	2201159	2202652	+	gene	SPBC1815.01	eno101
II	845645	845799	II-20	843017	845684	-	gene	SPBC36.03c	mfs3
II	1688138	1688292	II-24	1685238	1688060	-	gene	SPBC19C2.06c	mug124
II	1688138	1688292	II-24	1688336	1689599	+	gene	SPBC19C2.07	fba1
II	525323	525477	II-25	525509	528544	+	gene	SPBC1685.13	fhn1
II	202113	202267	II-23	201348	201812	-	ncRNA_gene	SPNCRNA.1326	SPNCRNA.1326
II	202113	202267	II-23	202257	203623	+	gene	SPBC660.05	SPBC660.05
II	1751134	1751288	II-27	1749626	1751043	-	ncRNA_gene	SPNCRNA.1460	SPNCRNA.1460
II	1751134	1751288	II-27	1752100	1755619	+	gene	SPBC1D7.02c	scr1
II	1573506	1573660	II-28	1571423	1573100	-	gene	SPBC27.08c	sua1
II	1573506	1573660	II-28	1574309	1575648	+	gene	SPBC28F2.02	mep33
II	4159844	4159998	II-30	4157821	4159543	-	gene	SPBC14F5.04c	pgk1
II	4035302	4035456	II-31	4035580	4037342	+	gene	SPBC215.05	gpd1
II	3011284	3011438	II-32	3007917	3011223	-	ncRNA_gene	SPNCRNA.1571	SPNCRNA.1571
II	3011284	3011438	II-32	3011491	3015079	+	gene	SPBC15D4.02	gsf1
II	3810911	3811065	II-34	3809059	3810816	-	gene	SPBC21C3.08c	car2
II	3810911	3811065	II-34	3811017	3813377	+	ncRNA_gene	SPNCRNA.1643	SPBC21C3.09c-antisense-1
II	4466346	4466500	II-36	4464625	4466286	-	ncRNA_gene	SPNCRNA.1696	SPNCRNA.1696
II	4466346	4466500	II-36	4465475	4466352	-	ncRNA_gene	SPNCRNA.532	SPNCRNA.532
II	4466346	4466500	II-36	4466517	4467612	+	gene	SPBPB2B2.05	SPBPB2B2.05
II	2590964	2591118	II-38	2589004	2590955	-	gene	SPBC2G5.06c	hmt2
II	3488788	3488942	II-37	3488895	3489307	+	ncRNA_gene	SPNCRNA.1605	SPNCRNA.1605
II	1546035	1546189	II-39	1546194	1549862	+	gene	SPBC29B5.01	atf1
II	1301339	1301493	II-40	1297676	1301328	-	gene	SPBC30B4.01c	wsc1
II	1301339	1301493	II-40	1301570	1304114	+	ncRNA_gene	SPNCRNA.1428	SPBC30B4.02c-antisense-1
II	3862090	3862244	II-41	3862346	3867052	+	gene	SPBC23E6.09	ssn6
II	606284	606438	II-44	606728	607395	+	ncRNA_gene	SPNCRNA.319	SPNCRNA.319
II	3514235	3514389	II-45	3513210	3514247	-	ncRNA_gene	SPNCRNA.1609	SPNCRNA.1609
II	3514235	3514389	II-45	3514552	3516567	+	gene	SPBC1105.05	exg1
II	3575280	3575434	II-46	3574355	3575038	-	ncRNA_gene	SPNCRNA.1617	SPBC887.16-antisense-1
II	3575280	3575434	II-46	3575420	3578114	+	gene	SPBC887.17	SPBC887.17
II	627599	627753	II-50	626004	627556	-	gene	SPBC839.15c	tef103
II	627599	627753	II-50	627934	631710	+	gene	SPBC839.16	thf1
II	813196	813350	II-49	811060	812897	-	gene	SPBC530.10c	anc1
II	813196	813350	II-49	813467	813747	+	ncRNA_gene	SPNCRNA.328	SPNCRNA.328
II	2194616	2194770	II-52	2190645	2194621	-	gene	SPBC17G9.11c	pyr1
II	3488216	3488370	II-51	3482848	3487862	-	gene	SPBC1718.07c	zfs1
II	4129518	4129672	II-54	4126318	4129456	-	gene	SPBC1861.01c	cnp3
II	4129518	4129672	II-54	4129796	4130288	+	ncRNA_gene	SPNCRNA.113	SPNCRNA.113
II	2021757	2021911	II-57	2018920	2021589	-	gene	SPBP23A10.11c	SPBP23A10.11c
II	2021757	2021911	II-57	2022111	2022686	+	ncRNA_gene	SPNCRNA.385	SPNCRNA.385
II	1364997	1365151	II-58	1363471	1364267	-	ncRNA_gene	SPNCRNA.1432	SPNCRNA.1432
II	1364997	1365151	II-58	1364189	1365043	-	gene	SPBC8D2.03c	hhf2
II	113426	113580	II-61	111007	113472	-	gene	SPBC359.03c	aat1
II	113426	113580	II-61	114092	114583	+	ncRNA_gene	SPNCRNA.292	SPNCRNA.292
II	3498077	3498231	II-59	3498388	3502150	+	gene	SPBPB7E8.02	SPBPB7E8.02
II	2472724	2472878	II-60	2471721	2472056	-	gene	SPBC12C2.14c	SPBC12C2.14c
II	2472724	2472878	II-60	2473006	2475652	+	gene	SPBC12C2.03c	SPBC12C2.03c
II	4081437	4081591	II-64	4081869	4083198	+	gene	SPBC1347.11	sro1
II	1742509	1742663	II-69	1740048	1742504	-	gene	SPBC1D7.05	byr2
II	891924	892078	II-68	889557	891152	-	gene	SPBC713.14c	SPBC713.14c
II	891924	892078	II-68	892162	894361	+	gene	SPBC713.12	erg1
II	1454677	1454831	II-70	1455028	1455333	+	gene	SPBC32H8.15	SPBC32H8.15
II	3532726	3532880	II-72	3531243	3532680	-	gene	SPBC1105.13c	SPBC1105.13c
II	4460405	4460559	II-74	4460486	4462134	+	gene	SPBPB2B2.02	mug180
II	1721816	1721970	II-75	1719225	1720988	-	gene	SPBC2F12.10	SPBC2F12.10
II	1721816	1721970	II-75	1722231	1724450	+	gene	SPBC2F12.09c	atf21
II	3983086	3983240	II-82	3983312	3987400	+	gene	SPBC32C12.02	ste11
II	2553498	2553652	II-97	2554009	2555531	+	gene	SPBC29A10.08	gas2
II	465016	465170	II-119	465475	467247	+	gene	SPBC428.11	met17
II	3812421	3812575	II-118	3810897	3812481	-	gene	SPBC21C3.09c	SPBC21C3.09c
II	1923260	1923414	II-142	1923596	1925394	+	gene	SPBC16E9.05	erg6
III	563877	564031	III-1	561576	563819	-	gene	SPCC1672.02c	sap1
III	563877	564031	III-1	564187	565519	+	ncRNA_gene	SPNCRNA.466	SPNCRNA.466
III	716233	716387	III-2	709302	715435	-	gene	SPCC18B5.01c	bfr1
III	762733	762887	III-5	758368	762656	-	gene	SPCC1020.10	oca2
III	762733	762887	III-5	763667	765622	+	ncRNA_gene	SPNCRNA.1157	SPNCRNA.1157
III	170913	171067	III-7	165563	170811	-	gene	SPCC320.03	SPCC320.03
III	765019	765173	III-8	765556	767481	+	ncRNA_gene	SPNCRNA.1158	gnr1-antisense-1
III	1396681	1396835	III-9	1396887	1400821	+	gene	SPCC1281.08	wtf11
III	277479	277633	III-11	275261	277340	-	gene	SPCC794.12c	mae2
III	277479	277633	III-11	278236	279209	+	gene	SPCC794.15	SPCC794.15
III	2085772	2085926	III-13	2084111	2085030	-	ncRNA_gene	SPNCRNA.1258	SPNCRNA.1258
III	2085772	2085926	III-13	2084942	2085706	-	gene	SPCC576.03c	tpx1
III	2085772	2085926	III-13	2085862	2086765	+	ncRNA_gene	SPNCRNA.1260	SPNCRNA.1260
III	2085772	2085926	III-13	2086697	2088354	+	gene	SPCC576.04	bxi1
III	811340	811494	III-14	811693	814708	+	gene	SPCC1393.08	SPCC1393.08
III	715420	715574	III-16	715986	717312	+	ncRNA_gene	SPNCRNA.472	SPNCRNA.472
III	716956	717110	III-17	717659	718923	+	ncRNA_gene	SPNCRNA.1153	SPCC18B5.02c-antisense-1
III	72685	72839	III-19	72916	75522	+	gene	SPCC757.12	SPCC757.12
III	1703729	1703883	III-23	1702500	1702842	-	gene	SPCC417.15	SPCC417.15
III	1703729	1703883	III-23	1702505	1702934	-	ncRNA_gene	SPNCRNA.32	prl32
III	1703729	1703883	III-23	1702785	1703501	-	gene	SPCC417.16	SPCC417.16
III	1703729	1703883	III-23	1704099	1705906	+	ncRNA_gene	SPNCRNA.1218	SPNCRNA.1218
III	361199	361353	III-22	357953	361151	-	gene	SPCC594.02c	SPCC594.02c
III	361199	361353	III-22	361356	362629	+	gene	SPCC594.03	SPCC594.03
III	2056765	2056919	III-21	2057084	2059331	+	gene	SPCC1739.13	ssa2
III	173716	173870	III-24	170851	173547	-	ncRNA_gene	SPNCRNA.1116	SPNCRNA.1116
III	173716	173870	III-24	174097	176473	+	gene	SPCC1235.01	SPCC1235.01
III	2024132	2024286	III-25	2022833	2023261	-	ncRNA_gene	SPNCRNA.1255	SPNCRNA.1255
III	2024132	2024286	III-25	2024482	2029066	+	gene	SPCC1739.01	SPCC1739.01
III	285352	285506	III-27	283181	285072	-	gene	SPCC553.10	SPCC553.10
III	285352	285506	III-27	285644	286318	+	ncRNA_gene	SPNCRNA.1125	SPNCRNA.1125
III	1859300	1859454	III-30	1857150	1858621	-	gene	SPCC1223.09	SPCC1223.09
III	1859300	1859454	III-30	1859963	1860577	+	ncRNA_gene	SPNCRNA.1236	SPNCRNA.1236
III	348321	348475	III-32	348692	351165	+	gene	SPCC736.15	pil1
III	2423603	2423757	III-31	2422419	2423268	-	ncRNA_gene	SPNCRNA.1296	SPNCRNA.1296
III	2423603	2423757	III-31	2423807	2427995	+	gene	SPCC569.05c	SPCC569.05c
III	2010211	2010365	III-35	2009624	2010229	-	ncRNA_gene	SPNCRNA.587	meu20
III	2010211	2010365	III-35	2010426	2010789	+	gene	SPCC4F11.05	SPCC4F11.05
III	2010211	2010365	III-35	2011026	2012559	+	ncRNA_gene	SPNCRNA.511	SPNCRNA.511
III	211395	211549	III-37	207225	211270	-	gene	SPCC1235.17	SPCC1235.17
III	211395	211549	III-37	212160	214376	+	gene	SPCC1235.14	ght5
III	236135	236289	III-40	232288	235289	-	gene	SPCC548.07c	ght1
III	236135	236289	III-40	236660	239381	+	gene	SPCC1529.01	SPCC1529.01
III	2113705	2113859	III-39	2111240	2113660	-	gene	SPCC576.17c	SPCC576.17c
III	939128	939282	III-43	939913	940869	+	gene	SPCC24B10.21	tpi1
III	230587	230741	III-44	226336	230546	-	gene	SPCC548.06c	ght8
III	1546608	1546762	III-57	1542333	1546161	-	gene	SPCC1753.02c	git3
III	1546608	1546762	III-57	1546777	1547989	+	ncRNA_gene	SPNCRNA.132	tos3
2: Putative Pho7 peaks lying within annotated genes
Chromosome	Peak Start co-ordinate	Peak End co-ordinate	Peak ID	Feature Start co-ordinate	Feature End co-ordinate	Feature strand	Feature Type	Systematic ID	Common Name
I	1150154	1150308	I-1	1148131	1152178	-	gene	SPAC56F8.14c	mug115
I	1150154	1150308	I-1	1149078	1150659	+	gene	SPAC56F8.13	SPAC56F8.13
I	3991604	3991758	I-2	3991342	3993560	+	ncRNA_gene	SPNCRNA.954	SPAPB15E9.02c-antisense-1
I	4457416	4457570	I-4	4455878	4458045	+	ncRNA_gene	SPNCRNA.989	SPNCRNA.989
I	4010040	4010194	I-6	4009573	4010224	-	gene	SPAC27E2.11c	SPAC27E2.11c
I	3577058	3577212	I-7	3576769	3578782	+	gene	SPAC17A2.11	SPAC17A2.11
I	239384	239538	I-8	238998	240617	+	ncRNA_gene	SPNCRNA.628	SPNCRNA.628
I	763066	763220	I-11	762720	764810	+	ncRNA_gene	SPNCRNA.679	SPNCRNA.679
I	3004175	3004329	I-12	3001750	3004335	-	ncRNA_gene	SPNCRNA.872	eta2-antisense-1
I	3004175	3004329	I-12	3003816	3004916	+	ncRNA_gene	SPNCRNA.01	prl1
I	5157762	5157916	I-14	5157285	5159163	-	gene	SPAC26F1.11	SPAC26F1.11
I	4434786	4434940	I-13	4434478	4437145	-	gene	SPAC9E9.02	SPAC9E9.02
I	4434786	4434940	I-13	4434861	4435509	+	gene	SPAC9E9.01	SPAC9E9.01
I	460002	460156	I-17	456931	460811	-	gene	SPAC24H6.13	SPAC24H6.13
I	4722390	4722544	I-18	4721254	4722882	+	ncRNA_gene	SPNCRNA.1018	SPAC1834.13-antisense-1
I	4722390	4722544	I-18	4721587	4722717	-	gene	SPAC1834.13	SPAC1834.13
I	1953173	1953327	I-19	1951105	1953595	-	ncRNA_gene	SPNCRNA.777	SPNCRNA.777
I	1953173	1953327	I-19	1952384	1953655	+	ncRNA_gene	SPNCRNA.778	SPNCRNA.778
I	3578631	3578785	I-20	3578604	3581329	-	ncRNA_gene	SPNCRNA.918	rrp1-antisense-1
I	4362206	4362360	I-21	4358458	4362334	-	ncRNA_gene	SPNCRNA.980	ayr1-antisense-1
I	2106291	2106445	I-23	2105472	2110519	+	gene	SPAC631.02	bdf2
I	2518663	2518817	I-26	2516053	2519235	-	gene	SPAC23H3.13c	gpa2
I	2664659	2664813	I-25	2662988	2665035	-	gene	SPAC4F8.08	mug114
I	2664659	2664813	I-25	2664345	2667395	+	gene	SPAC4F8.07c	hxk2
I	1955039	1955193	I-27	1954820	1956332	+	ncRNA_gene	SPNCRNA.781	SPNCRNA.781
I	5320704	5320858	I-24	5320613	5321854	-	ncRNA_gene	SPNCRNA.1071	SPNCRNA.1071
I	5174729	5174883	I-28	5174625	5175819	-	gene	SPAC26F1.05	mug106
I	3994357	3994511	I-31	3993495	3995104	+	gene	SPAPB15E9.06	SPAPB15E9.06
I	2663902	2664056	I-33	2663415	2664052	+	ncRNA_gene	SPNCRNA.200	SPNCRNA.200
I	5427460	5427614	I-34	5426943	5428044	+	ncRNA_gene	SPNCRNA.270	SPNCRNA.270
I	5427460	5427614	I-34	5426978	5428275	-	ncRNA_gene	SPNCRNA.1083	SPNCRNA.1083
I	5427460	5427614	I-34	5427297	5431523	+	gene	SPAC29B12.08	clr5
I	4178671	4178825	I-32	4178278	4179532	-	ncRNA_gene	SPNCRNA.968	SPNCRNA.968
I	3992731	3992885	I-36	3991830	3994099	-	gene	SPAPB15E9.02c	SPAPB15E9.02c
I	1906212	1906366	I-37	1905755	1911747	+	gene	SPAC110.01	ppk1
I	1151847	1152001	I-39	1151431	1153638	+	gene	SPAC56F8.15	SPAC56F8.15
I	1850754	1850908	I-38	1848338	1850881	-	gene	SPAC1399.06	SPAC1399.06
I	1238317	1238471	I-40	1235569	1238775	-	ncRNA_gene	SPNCRNA.728	SPAC10F6.15-antisense-1
I	1238317	1238471	I-40	1236996	1238533	+	ncRNA_gene	SPNCRNA.729	SPNCRNA.729
I	1238317	1238471	I-40	1237146	1238641	+	ncRNA_gene	SPNCRNA.432	SPNCRNA.432
I	4178245	4178399	I-41	4176460	4178343	-	gene	SPAC25B8.12c	SPAC25B8.12c
I	238028	238182	I-43	237820	239427	-	ncRNA_gene	SPNCRNA.626	SPNCRNA.626
I	238028	238182	I-43	237903	238881	+	ncRNA_gene	SPNCRNA.627	SPNCRNA.627
I	238592	238746	I-45	238509	238898	+	ncRNA_gene	SPNCRNA.144	SPNCRNA.144
I	3456488	3456642	I-48	3455156	3456884	-	ncRNA_gene	SPNCRNA.909	SPNCRNA.909
I	3456488	3456642	I-48	3455831	3456760	+	ncRNA_gene	SPNCRNA.910	SPNCRNA.910
I	2520018	2520172	I-51	2519010	2521358	+	ncRNA_gene	SPNCRNA.197	SPNCRNA.197
I	2520018	2520172	I-51	2519375	2521586	+	ncRNA_gene	SPNCRNA.831	SPNCRNA.831
I	103948	104102	I-53	103941	104953	+	gene	SPAC1F8.08	SPAC1F8.08
I	381426	381580	I-56	377844	384751	-	gene	SPAC1751.01c	gti1
I	4911003	4911157	I-57	4909367	4911100	-	gene	SPAPB8E5.02c	rpn502
I	3939381	3939535	I-55	3936949	3940336	-	ncRNA_gene	SPNCRNA.949	sut1-antisense-1
I	5466145	5466299	I-62	5465377	5468649	+	gene	SPAC1039.09	isp5
I	3478337	3478491	I-63	3475167	3479160	+	gene	SPAC328.02	dbl4
I	3478337	3478491	I-63	3477738	3479037	-	ncRNA_gene	SPNCRNA.911	SPNCRNA.911
I	3478337	3478491	I-63	3478390	3479049	-	ncRNA_gene	SPNCRNA.529	SPNCRNA.529
I	2875673	2875827	I-66	2874956	2877487	+	gene	SPACUNK4.19	mug153
I	240266	240420	I-67	239730	240571	+	ncRNA_gene	SPNCRNA.145	SPNCRNA.145
I	240266	240420	I-67	239730	240571	+	transcript	SPNCRNA.145.1	Parent=gene:SPNCRNA.145
I	2936377	2936531	I-68	2935116	2937079	-	gene	SPAC2E1P3.05c	SPAC2E1P3.05c
I	761956	762110	I-72	757915	762714	-	gene	SPAC4G8.03c	puf5
I	1375662	1375816	I-71	1372722	1376240	-	gene	SPAC57A10.05c	pof1
I	1944016	1944170	I-76	1940432	1944540	-	gene	SPAC3H1.06c	SPAC3H1.06c
I	5475064	5475218	I-77	5472729	5475847	+	ncRNA_gene	SPNCRNA.1087	gto1-antisense-1
I	5475064	5475218	I-77	5474747	5475378	-	ncRNA_gene	SPNCRNA.276	SPNCRNA.276
I	1494227	1494381	I-78	1492307	1495689	-	gene	SPAC5D6.12	mtf2
I	82012	82166	I-80	81468	82345	-	ncRNA_gene	SPNCRNA.603	SPNCRNA.603
I	5448827	5448981	I-79	5448735	5451642	+	gene	SPAC1039.02	SPAC1039.02
I	3076804	3076958	I-85	3072847	3077223	+	gene	SPAC24C9.14	otu1
I	3880226	3880380	I-88	3878007	3881812	+	gene	SPAC1071.13	SPAC1071.13
I	577326	577480	I-91	577199	578150	+	ncRNA_gene	SPNCRNA.155	SPNCRNA.155
I	4787678	4787832	I-90	4787154	4787928	-	ncRNA_gene	SPNCRNA.253	SPNCRNA.253
I	453862	454016	I-93	453735	455859	+	ncRNA_gene	SPNCRNA.650	SPNCRNA.650
I	4142489	4142643	I-92	4142300	4143913	-	ncRNA_gene	SPNCRNA.964	SPNCRNA.964
I	5479628	5479782	I-95	5478367	5479836	+	ncRNA_gene	SPNCRNA.1089	SPNCRNA.1089
I	1494804	1494958	I-98	1494670	1495830	+	gene	SPAC5D6.10c	mug116
I	1206420	1206574	I-101	1206325	1210885	+	ncRNA_gene	SPNCRNA.724	prp22-antisense-1
I	65978	66132	I-106	64559	66980	-	gene	SPAC977.16c	dak2
I	4361364	4361518	I-118	4360504	4362103	+	ncRNA_gene	SPNCRNA.244	SPNCRNA.244
I	3747859	3748013	I-127	3745764	3748595	-	ncRNA_gene	SPNCRNA.934	SPNCRNA.934
I	3747859	3748013	I-127	3745778	3748833	+	ncRNA_gene	SPNCRNA.935	SPNCRNA.935
I	3033531	3033685	I-136	3033456	3033916	-	gene	SPAC1786.04	SPAC1786.04
I	3300896	3301050	I-158	3300812	3302082	-	ncRNA_gene	SPNCRNA.900	SPNCRNA.900
II	3859185	3859339	II-2	3856185	3860016	+	gene	SPBC23E6.08	sat1
II	1873166	1873320	II-3	1871696	1873777	-	ncRNA_gene	SPNCRNA.1471	pof9-antisense-1
II	1873166	1873320	II-3	1871847	1873320	+	gene	SPBC3H7.06c	pof9
II	1268281	1268435	II-4	1268093	1268452	+	pseudogene	SPBC31A8.02	SPBC31A8.02
II	841928	842082	II-5	841331	842790	+	ncRNA_gene	SPNCRNA.1389	SPNCRNA.1389
II	841928	842082	II-5	841655	842563	-	ncRNA_gene	SPNCRNA.1390	SPNCRNA.1390
II	4443042	4443196	II-6	4442574	4444191	+	gene	SPBC8E4.02c	SPBC8E4.02c
II	1455186	1455340	II-7	1455028	1455333	+	gene	SPBC32H8.15	SPBC32H8.15
II	1686672	1686826	II-10	1685238	1688060	-	gene	SPBC19C2.06c	mug124
II	1686672	1686826	II-10	1686427	1687926	+	ncRNA_gene	SPNCRNA.1453	mug124-antisense-1
II	2807238	2807392	II-9	2805984	2807593	+	ncRNA_gene	SPNCRNA.1550	SPNCRNA.1550
II	2528078	2528232	II-11	2526379	2529466	-	ncRNA_gene	SPNCRNA.1524	SPNCRNA.1524
II	2528078	2528232	II-11	2527461	2528721	+	ncRNA_gene	SPNCRNA.399	SPNCRNA.399
II	4447247	4447401	II-12	4446373	4449053	+	gene	SPBP4G3.02	pho1
II	1573013	1573167	II-13	1571423	1573100	-	gene	SPBC27.08c	sua1
II	1573013	1573167	II-13	1572366	1574375	+	ncRNA_gene	SPNCRNA.1448	sua1-antisense-1
II	4130393	4130547	II-15	4129491	4131375	-	ncRNA_gene	SPNCRNA.1673	SPNCRNA.1673
II	4130393	4130547	II-15	4129574	4130925	+	ncRNA_gene	SPNCRNA.1674	SPNCRNA.1674
II	606988	607142	II-16	606728	607395	+	ncRNA_gene	SPNCRNA.319	SPNCRNA.319
II	2826750	2826904	II-17	2826631	2828674	+	ncRNA_gene	SPNCRNA.1553	SPNCRNA.1553
II	2826750	2826904	II-17	2826642	2827645	-	ncRNA_gene	SPNCRNA.1554	SPNCRNA.1554
II	3408501	3408655	II-18	3408356	3410137	+	ncRNA_gene	SPNCRNA.419	SPNCRNA.419
II	3408501	3408655	II-18	3408490	3409368	+	ncRNA_gene	SPNCRNA.1598	SPNCRNA.1598
II	72442	72596	II-21	71485	73328	-	ncRNA_gene	SPNCRNA.1305	SPBPB21E7.08-antisense-1
II	72442	72596	II-21	72081	73390	+	pseudogene	SPBPB21E7.08	SPBPB21E7.08
II	845645	845799	II-20	845324	846320	+	ncRNA_gene	SPNCRNA.1391	SPNCRNA.1391
II	3492881	3493035	II-22	3491435	3494442	-	ncRNA_gene	SPNCRNA.1606	SPNCRNA.1606
II	3492881	3493035	II-22	3491819	3496777	+	gene	SPBPB7E8.01	SPBPB7E8.01
II	525323	525477	II-25	523271	525609	+	ncRNA_gene	SPNCRNA.1367	SPBC1685.12c-antisense-1
II	3606069	3606223	II-26	3605142	3606517	+	ncRNA_gene	SPNCRNA.425	SPNCRNA.425
II	3606069	3606223	II-26	3605352	3607271	-	ncRNA_gene	SPNCRNA.1622	SPNCRNA.1622
II	4035302	4035456	II-31	4033493	4035573	+	ncRNA_gene	SPNCRNA.1657	SPNCRNA.1657
II	3011284	3011438	II-32	3008602	3011490	+	ncRNA_gene	SPNCRNA.1572	SPNCRNA.1572
II	576753	576907	II-33	576376	576873	+	ncRNA_gene	SPNCRNA.313	SPNCRNA.313
II	3810911	3811065	II-34	3810897	3812481	-	gene	SPBC21C3.09c	SPBC21C3.09c
II	1554907	1555061	II-35	1554843	1557638	+	ncRNA_gene	SPNCRNA.1443	SPNCRNA.1443
II	2590964	2591118	II-38	2590901	2593389	-	gene	SPBC2G5.07c	rpc25
II	3488788	3488942	II-37	3488678	3489268	-	ncRNA_gene	SPNCRNA.1604	SPNCRNA.1604
II	1546035	1546189	II-39	1545428	1546254	+	ncRNA_gene	SPNCRNA.1441	SPNCRNA.1441
II	156452	156606	II-43	154521	156642	-	ncRNA_gene	SPNCRNA.1318	SPNCRNA.1318
II	156452	156606	II-43	155751	159570	+	gene	SPBC1683.08	ght4
II	156452	156606	II-43	156254	157003	+	ncRNA_gene	SPNCRNA.298	SPNCRNA.298
II	606284	606438	II-44	605716	606557	+	ncRNA_gene	SPNCRNA.318	SPNCRNA.318
II	1045809	1045963	II-48	1044271	1046642	-	gene	SPBC337.08c	ubi4
II	813196	813350	II-49	812834	813724	-	ncRNA_gene	SPNCRNA.1385	SPNCRNA.1385
II	2194616	2194770	II-52	2194559	2196446	-	gene	SPBC17G9.12c	SPBC17G9.12c
II	4129518	4129672	II-54	4128866	4129750	+	ncRNA_gene	SPNCRNA.1672	SPNCRNA.1672
II	133864	134018	II-55	132353	136275	+	gene	SPBC1683.01	SPBC1683.01
II	889718	889872	II-56	889339	891607	+	ncRNA_gene	SPNCRNA.1395	SPBC713.13-antisense-1
II	889718	889872	II-56	889557	891152	-	gene	SPBC713.14c	SPBC713.14c
II	2021757	2021911	II-57	2021269	2022034	+	ncRNA_gene	SPNCRNA.1482	SPNCRNA.1482
II	1364997	1365151	II-58	1365041	1365818	+	gene	SPBC8D2.04	hht2
II	3498077	3498231	II-59	3496926	3498873	-	ncRNA_gene	SPNCRNA.1607	SPNCRNA.1607
II	4081437	4081591	II-64	4078960	4081564	+	gene	SPBC1347.10	cdc23
II	4081437	4081591	II-64	4079082	4082041	-	ncRNA_gene	SPNCRNA.1665	cdc23-antisense-1
II	1742509	1742663	II-69	1742555	1744043	-	ncRNA_gene	SPNCRNA.1459	SPNCRNA.1459
II	891924	892078	II-68	890907	892096	+	ncRNA_gene	SPNCRNA.332	SPNCRNA.332
II	3532726	3532880	II-72	3530760	3535288	+	gene	SPBC1105.14	rsv2
II	1721816	1721970	II-75	1721083	1724641	-	ncRNA_gene	SPNCRNA.1457	atf21-antisense-1
II	3631027	3631181	II-78	3626024	3631136	-	ncRNA_gene	SPNCRNA.1626	SPNCRNA.1626
II	3631027	3631181	II-78	3629876	3634113	+	gene	SPBP8B7.32	SPBP8B7.32
II	2553498	2553652	II-97	2552926	2553784	+	ncRNA_gene	SPNCRNA.1527	SPNCRNA.1527
II	3010440	3010594	II-102	3007917	3011223	-	ncRNA_gene	SPNCRNA.1571	SPNCRNA.1571
II	3812421	3812575	II-118	3811017	3813377	+	ncRNA_gene	SPNCRNA.1643	SPBC21C3.09c-antisense-1
II	3812421	3812575	II-118	3812415	3813549	-	gene	SPBC21C3.10c	SPBC21C3.10c
II	1923260	1923414	II-142	1921480	1923662	+	gene	SPBC16E9.19	SPBC16E9.19
II	1923260	1923414	II-142	1921776	1926244	-	gene	SPBC16E9.06c	uvi31
III	563877	564031	III-1	559679	565267	+	gene	SPCC1672.01	SPCC1672.01
III	716233	716387	III-2	715986	717312	+	ncRNA_gene	SPNCRNA.472	SPNCRNA.472
III	1590924	1591078	III-3	1589427	1592889	+	gene	SPCC13B11.01	adh1
III	1590924	1591078	III-3	1589996	1593818	-	gene	SPCC13B11.02c	SPCC13B11.02c
III	1590924	1591078	III-3	1590025	1593983	-	ncRNA_gene	SPNCRNA.2001	adh1-antisense-1
III	1590924	1591078	III-3	1590089	1593983	-	ncRNA_gene	SPNCRNA.2002	adh1-antisense-2
III	762733	762887	III-5	762603	763615	-	ncRNA_gene	SPNCRNA.1156	SPNCRNA.1156
III	229280	229434	III-6	226336	230546	-	gene	SPCC548.06c	ght8
III	170913	171067	III-7	170340	174289	+	ncRNA_gene	SPNCRNA.1115	SPNCRNA.1115
III	170913	171067	III-7	170771	173539	+	ncRNA_gene	SPNCRNA.458	SPNCRNA.458
III	170913	171067	III-7	170851	173547	-	ncRNA_gene	SPNCRNA.1116	SPNCRNA.1116
III	765019	765173	III-8	763667	765622	+	ncRNA_gene	SPNCRNA.1157	SPNCRNA.1157
III	967584	967738	III-10	966133	971255	+	ncRNA_gene	SPNCRNA.1164	SPNCRNA.1164
III	967584	967738	III-10	966442	967703	-	ncRNA_gene	SPNCRNA.1165	SPNCRNA.1165
III	208761	208915	III-12	207225	211270	-	gene	SPCC1235.17	SPCC1235.17
III	2085772	2085926	III-13	2085698	2086538	-	ncRNA_gene	SPNCRNA.1259	SPNCRNA.1259
III	1452288	1452442	III-20	1451418	1452653	-	ncRNA_gene	SPNCRNA.1197	SPNCRNA.1197
III	1452288	1452442	III-20	1451701	1454632	+	gene	SPCC11E10.01	SPCC11E10.01
III	361199	361353	III-22	361092	362377	-	ncRNA_gene	SPNCRNA.1134	SPCC594.03-antisense-1
III	2056765	2056919	III-21	2053544	2057069	+	gene	SPCC1739.12	ppe1
III	285352	285506	III-27	285012	285974	-	ncRNA_gene	SPNCRNA.1124	SPNCRNA.1124
III	2423603	2423757	III-31	2422707	2423873	+	ncRNA_gene	SPNCRNA.1297	SPNCRNA.1297
III	2010211	2010365	III-35	2007921	2010840	-	gene	SPCC4F11.04c	imt2
III	2010211	2010365	III-35	2010261	2010800	-	ncRNA_gene	SPNCRNA.585	SPNCRNA.585
III	211395	211549	III-37	209921	211648	+	gene	SPCC1235.18	SPCC1235.18
III	236135	236289	III-40	234465	236718	+	ncRNA_gene	SPNCRNA.1121	SPNCRNA.1121
III	2113705	2113859	III-39	2111204	2116520	+	ncRNA_gene	SPNCRNA.1263	SPNCRNA.1263
III	2076582	2076736	III-42	2076393	2079003	+	gene	SPCPB1C11.03	SPCPB1C11.03
III	230587	230741	III-44	230600	231934	+	ncRNA_gene	SPNCRNA.1120	SPNCRNA.1120
III	2380436	2380590	III-46	2378252	2380530	-	gene	SPCC1827.03c	SPCC1827.03c
III	2352508	2352662	III-55	2350268	2352631	-	gene	SPCC70.03c	SPCC70.03c
III	2352508	2352662	III-55	2352296	2353126	+	ncRNA_gene	SPNCRNA.1290	SPNCRNA.1290
III	2352508	2352662	III-55	2352568	2354572	-	gene	SPCC70.04c	SPCC70.04c
III	1546608	1546762	III-57	1545574	1549995	+	ncRNA_gene	SPNCRNA.1203	rec7-antisense-1
