# Supplementary material for: Defining the DNA Binding Site Recognized by the Fission Yeast Zn2Cys6 Transcription Factor Pho7 and Its Role in Phosphate Homeostasis
Source: mBio. 2017 Aug 15;8(4):e01218-17. doi: 10.1128/mBio.01218-17 (PMC5559640; doi:10.1128/mBio.01218-17)
Supplement: TABLE S3 [file mbo004173440st3.xlsx]

## Sheet: position-prob-matrix
-Pi	Motif probability matrix
position	A	C	G	T
1	0.26	0	0.26	0.48
2	0	0.08	0.16	0.76
3	0	1	0	0
4	0	0	1	0
5	0	0.74	0.26	0
6	0.94	0	0	0.06
7	0.36	0.22	0.34	0.08
8	0.1	0.12	0	0.78
9	0.02	0.08	0.04	0.86
10	0.02	0.16	0.02	0.8
11	0.16	0.38	0.24	0.22
12	0.94	0	0.02	0.04
13	0.88	0.1	0.02	0
14	0.28	0.22	0	0.5
+Pi	Motif probability matrix
position	A	C	G	T
1	0.229167	0.083333	0.4375	0.25
2	0.229167	0	0.229167	0.541667
3	0.020833	0	0.145833	0.833333
4	0.020833	0.979167	0	0
5	0	0	1	0
6	0	0.541667	0.458333	0
7	0.854167	0	0	0.145833
8	0.395833	0.208333	0.291667	0.104167
9	0.1875	0.166667	0	0.645833
10	0.020833	0	0.020833	0.958333
11	0.020833	0	0	0.979167
12	0.166667	0.229167	0.4375	0.166667
13	0.6875	0	0.25	0.0625
14	0.75	0.083333	0.020833	0.145833
