# Supplementary material for: Defining the DNA Binding Site Recognized by the Fission Yeast Zn2Cys6 Transcription Factor Pho7 and Its Role in Phosphate Homeostasis
Source: mBio. 2017 Aug 15;8(4):e01218-17. doi: 10.1128/mBio.01218-17 (PMC5559640; doi:10.1128/mBio.01218-17)
Supplement: TABLE S4 [file mbo004173440st4.xlsx]

## Sheet: pho7-Pi_HomerPeaks
HOMER Peaks: Pho7 -Pi
# HOMER Peaks
# Peak finding parameters:
# tag directory = pho7-Pi
#
# total peaks = 360
# peak size = 189
# peaks found using tags on both strands
# minimum distance between peaks = 378
# fragment length = 184
# genome size = 12617354
# Total tags = 1071222.0
# Total tags in peaks = 64725.0
# Approximate IP efficiency = 6.04%
# tags per bp = 0.084901
# expected tags per peak = 16.046
# maximum tags considered per bp = 8.0
# effective number of tags used for normalization = 10000000.0
# Peaks have been centered at maximum tag pile-up
# FDR rate threshold = 0.001000000
# FDR effective poisson threshold = 5.298345e-06
# FDR tag threshold = 37.0
# number of putative peaks = 1245
#
# input tag directory = mock-Pi
# Fold over input required = 4.50
# Poisson p-value over input required = 1.00e-04
# Putative peaks filtered by input = 846
#
# size of region used for local filtering = 10000
# Fold over local region required = 3.00
# Poisson p-value over local region required = 1.00e-04
# Putative peaks filtered by local signal = 39
#
# Maximum fold under expected unique positions for tags = 2.00
# Putative peaks filtered for being too clonal = 0
#
# cmd = findPeaks pho7-Pi -style factor -o pho7-Pi_4.5F_3.0L_relaxed.txt -i mock-Pi -F 4.5 -L 3.0
#
# Column Headers:
#PeakID	chr	start	end	strand	Normalized Tag Count	focus ratio	findPeaks Score	Total Tags	Control Tags (normalized to IP Experiment)	Fold Change vs Control	p-value vs Control	Fold Change vs Local	p-value vs Local	Clonal Fold Change
I-1	I	3991594	3991782	+	3556.7	0.553	381	383	24.2	15.8	1.07e-305	4.97	1.21e-134	0.43
I-2	I	1150186	1150374	+	3547.4	0.683	380	382	18.4	20.72	0	6.96	2.44e-180	0.43
I-3	I	4457419	4457607	+	3510	0.71	376	377	19.7	19.16	0	4.35	7.2e-116	0.44
II-1	II	1873157	1873345	+	3510	0.675	376	378	24.9	15.21	7.92e-296	14.16	6.25e-282	0.44
II-2	II	4443183	4443371	+	3500.7	0.553	375	377	17.8	21.16	0	3.95	8.3e-104	0.44
I-4	I	4456021	4456209	+	3482	0.555	373	375	20.5	18.29	9.88e-322	4.34	7.54e-115	0.44
II-3	II	3859197	3859385	+	3472.7	0.605	372	374	17.4	21.49	0	7.2	1.14e-180	0.44
II-4	II	819918	820106	+	3444.7	0.652	369	370	21.1	17.51	6.65e-311	12.53	1.34e-258	0.44
II-5	II	4447212	4447400	+	3435.3	0.696	368	368	14.7	25.02	0	3.86	1.36e-99	0.44
III-2	III	563864	564052	+	3426	0.738	367	369	20.5	17.99	3.56e-314	15.68	2.57e-290	0.44
III-1	III	716220	716408	+	3426	0.752	367	369	24.2	15.23	5.11e-289	10.13	1.71e-226	0.44
I-5	I	3876229	3876417	+	3398	0.754	366	366	19.1	19.21	1.93e-321	8.6	9.41e-203	0.44
II-6	II	1455174	1455362	+	3388.7	0.775	364	365	24.4	14.93	4.91e-283	12.1	4.08e-250	0.45
II-7	II	1268264	1268452	+	3332.6	0.735	358	359	23.6	15.2	5.02e-281	11.44	5.16e-238	0.45
I-6	I	763037	763225	+	3304.6	0.694	354	355	20.1	17.67	1.12e-299	9.91	1.38e-215	0.45
I-7	I	3577052	3577240	+	3286	0.736	352	353	19.7	17.94	3.37e-300	5.99	1.03e-147	0.46
I-8	I	1829872	1830060	+	3258	0.745	349	350	16	21.94	0	12.76	3.62e-247	0.46
I-9	I	239379	239567	+	3239.3	0.748	347	348	21.5	16.15	4.54e-281	7.39	2.26e-172	0.46
II-8	II	841903	842091	+	3220.6	0.741	346	345	20.9	16.49	1.45e-281	8.35	2.59e-187	0.46
I-10	I	4010054	4010242	+	3192.6	0.738	344	342	21.1	16.19	1.53e-276	8.56	4.57e-190	0.46
I-11	I	3004196	3004384	+	3145.9	0.581	337	338	17.8	18.97	2.52e-295	6.3	9.37e-148	0.47
II-9	II	2300510	2300698	+	3108.6	0.82	333	334	20.3	16.45	2.38e-272	15.15	7.95e-259	0.47
I-12	I	1151813	1152001	+	3080.6	0.734	331	332	19.9	16.7	1.04e-272	5.96	1.63e-138	0.47
II-10	II	2807159	2807347	+	3043.3	0.644	327	328	18.2	17.99	1.66e-279	10	2.6e-200	0.48
I-13	I	3992720	3992908	+	3024.6	0.699	325	326	19.3	16.92	1.27e-269	4.44	2.43e-102	0.48
I-14	I	5157738	5157926	+	3024.6	0.796	325	324	22.4	14.48	1.81e-247	14.46	2.8e-247	0.48
I-16	I	4434760	4434948	+	2996.6	0.759	323	323	20.9	15.44	4.42e-255	11.34	1.85e-212	0.48
I-15	I	4456597	4456785	+	2996.6	0.621	324	321	17.6	18.23	2.58e-275	3.68	5.53e-82	0.48
I-17	I	1078118	1078306	+	2987.2	0.739	321	321	22	14.62	2.04e-246	10.67	2.2e-205	0.48
I-18	I	4722370	4722558	+	2968.6	0.774	319	319	19.7	16.21	2.79e-258	12	6.91e-219	0.48
I-19	I	4362196	4362384	+	2940.6	0.766	316	316	18.2	17.34	1.56e-264	10.99	1.24e-204	0.49
I-20	I	4457958	4458146	+	2931.2	0.668	314	316	17.6	17.95	5.05e-269	3.59	9.72e-78	0.49
II-11	II	2528057	2528245	+	2903.2	0.812	313	313	23.6	13.25	5.81e-228	10.11	1.84e-192	0.49
I-21	I	2106253	2106441	+	2884.6	0.728	311	312	17.2	18.15	4.62e-267	12.64	9.06e-218	0.49
I-24	I	1955075	1955263	+	2875.2	0.632	310	310	16	19.44	4.14e-274	4.09	2.36e-89	0.49
I-22	I	1953167	1953355	+	2865.9	0.74	310	309	13.5	22.95	1.76e-294	4.18	2.11e-91	0.49
I-23	I	3578622	3578810	+	2865.9	0.758	310	308	16.6	18.59	1.09e-266	5.2	2.17e-114	0.49
I-27	I	1238296	1238484	+	2847.2	0.803	305	306	19.3	15.88	2.62e-245	15.14	7.92e-238	0.5
I-25	I	3575727	3575915	+	2847.2	0.738	307	306	18.9	16.23	5.11e-248	5	9.63e-109	0.5
II-12	II	1686632	1686820	+	2837.9	0.772	306	305	17.4	17.53	8.79e-257	10.48	4.54e-193	0.5
I-28	I	959538	959726	+	2828.5	0.793	304	304	19.9	15.29	5.51e-239	13.92	5.32e-226	0.5
I-29	I	3383858	3384046	+	2828.5	0.784	303	303	17.8	17.01	2.22e-251	16.16	2.93e-244	0.5
I-26	I	4788405	4788593	+	2828.5	0.744	305	303	14.7	20.6	2.95e-275	11.47	2.78e-203	0.5
III-3	III	1590919	1591107	+	2828.5	0.698	304	305	24.9	12.27	9.15e-213	8.9	1.82e-171	0.5
II-13	II	352542	352730	+	2819.2	0.676	302	302	15.3	19.7	8.77e-269	7.86	3.09e-157	0.5
II-14	II	525285	525473	+	2791.2	0.661	300	300	19.1	15.74	1.92e-239	5.54	7.18e-118	0.5
III-4	III	170930	171118	+	2781.9	0.661	299	299	19.5	15.36	1.24e-235	7.86	1.07e-155	0.5
I-30	I	2664647	2664835	+	2763.2	0.683	296	296	22.8	12.99	2.64e-213	8.54	1.99e-163	0.51
I-31	I	5320679	5320867	+	2753.9	0.783	295	296	20.7	14.29	1.16e-224	16.3	4.48e-238	0.51
II-15	II	4130387	4130575	+	2716.5	0.655	294	292	18	16.2	1.52e-236	8.94	2.15e-166	0.51
II-16	II	4035297	4035485	+	2679.2	0.806	287	288	17.6	16.36	1.92e-234	9.19	3.75e-167	0.52
I-33	I	3994378	3994566	+	2632.5	0.785	283	282	21.8	12.97	4.26e-203	4.01	8.08e-80	0.52
I-32	I	460003	460191	+	2623.2	0.758	283	282	19.3	14.64	6.94e-217	10.22	2.91e-175	0.52
I-35	I	5174698	5174886	+	2595.2	0.72	280	280	18	15.54	3.97e-222	9.64	4.11e-167	0.53
I-34	I	4911412	4911600	+	2576.5	0.681	281	276	14.3	19.31	1.53e-243	12.29	3.53e-192	0.53
III-5	III	208735	208923	+	2567.2	0.796	279	277	18.9	14.69	1.65e-213	13.43	5.47e-202	0.53
I-36	I	3993222	3993410	+	2557.8	0.654	274	274	16.4	16.74	9.18e-226	3.79	1.07e-72	0.53
III-6	III	765025	765213	+	2548.5	0.703	275	275	19.5	14.12	1.43e-207	9.31	2.22e-160	0.53
I-37	I	4178662	4178850	+	2511.2	0.74	269	269	22	12.25	9.84e-188	7.21	6.27e-132	0.54
I-40	I	238044	238232	+	2483.1	0.698	266	268	15.5	17.25	3.92e-224	5.39	5.96e-102	0.54
I-41	I	238638	238826	+	2483.1	0.642	266	267	16.8	15.91	1.65e-214	5.46	3.01e-103	0.54
I-38	I	2871993	2872181	+	2473.8	0.62	267	267	18.9	14.16	6.6e-202	7.86	3.97e-139	0.54
I-39	I	5427449	5427637	+	2464.5	0.762	266	266	20.3	13.1	8.03e-193	11.03	1.32e-172	0.54
III-7	III	1396667	1396855	+	2464.5	0.79	265	265	18.9	14.06	1.32e-199	9.18	2.66e-154	0.54
III-8	III	716916	717104	+	2436.5	0.728	262	262	20.3	12.91	2.32e-188	6.75	2.84e-121	0.55
I-42	I	2518662	2518850	+	2427.1	0.816	262	261	13.5	19.38	7.81e-231	10.69	8.25e-167	0.55
III-9	III	762762	762950	+	2417.8	0.774	260	261	22.8	11.45	3.12e-175	8.8	1.24e-146	0.55
III-10	III	252221	252409	+	2399.1	0.635	260	257	20.1	12.79	7.04e-184	12.04	5.8e-177	0.55
II-18	II	1554876	1555064	+	2380.5	0.791	257	257	24.2	10.6	9.54e-165	9.63	7.88e-154	0.55
II-17	II	2826743	2826931	+	2380.5	0.768	258	256	17.2	14.89	7.58e-199	14.15	2.43e-191	0.55
I-43	I	2663936	2664124	+	2371.1	0.632	254	256	17.4	14.71	1.32e-197	7.11	7.99e-123	0.55
I-47	I	1151071	1151259	+	2352.5	0.62	252	253	19.9	12.72	1.65e-180	4.43	4e-80	0.55
I-46	I	2936360	2936548	+	2343.1	0.739	252	252	18	13.98	2.26e-189	10.02	9.04e-155	0.56
I-45	I	3456495	3456683	+	2333.8	0.716	252	251	22.4	11.22	1.54e-166	11.67	4.47e-169	0.56
II-19	II	576757	576945	+	2333.8	0.749	250	250	18.9	13.26	1.47e-182	10.83	8.61e-162	0.56
I-49	I	103962	104150	+	2324.4	0.654	250	250	18.2	13.71	6.24e-186	7.1	7.63e-121	0.56
II-20	II	2200976	2201164	+	2315.1	0.776	249	249	24.7	10.1	6.18e-155	8.16	2.4e-133	0.56
II-21	II	3492862	3493050	+	2315.1	0.755	249	248	19.5	12.74	4.31e-177	4.26	1.6e-75	0.56
I-48	I	3573967	3574155	+	2305.8	0.802	251	250	20.1	12.44	3.64e-176	4.15	1.66e-73	0.56
II-22	II	1572997	1573185	+	2305.8	0.784	248	248	19.1	13.01	3.14e-179	10.15	3.44e-154	0.56
I-44	I	1850803	1850991	+	2296.4	0.69	254	246	20.9	11.76	7.76e-168	9.72	3.33e-148	0.56
I-50	I	1906199	1906387	+	2296.4	0.716	250	247	16.2	15.29	1.44e-194	10.91	1.4e-160	0.56
II-23	II	1045754	1045942	+	2296.4	0.802	248	246	16.4	15.03	4.11e-192	15.02	3.17e-191	0.56
III-11	III	277447	277635	+	2287.1	0.741	246	245	22.2	11.05	3.66e-161	12.18	6.65e-170	0.56
I-52	I	381405	381593	+	2277.8	0.754	244	245	14.3	17.14	1.93e-204	10.76	1.11e-156	0.56
II-25	II	3408471	3408659	+	2277.8	0.795	244	245	16.2	15.16	3.35e-192	14.98	1.86e-189	0.56
III-12	III	229300	229488	+	2277.8	0.641	245	245	20.5	11.95	1.03e-168	7.35	3.71e-121	0.56
II-24	II	3011211	3011399	+	2268.4	0.766	244	245	19.3	12.72	7.88e-175	8.24	5.44e-131	0.57
I-53	I	1957100	1957288	+	2259.1	0.706	243	243	17.2	14.13	9.87e-184	3.16	4.17e-51	0.57
I-51	I	4013134	4013322	+	2259.1	0.821	245	244	22.6	10.81	2.46e-158	6.36	1.27e-107	0.57
II-26	II	1751084	1751272	+	2249.8	0.793	243	242	21.1	11.45	1.28e-162	11.24	1.55e-159	0.57
II-27	II	4466366	4466554	+	2249.8	0.726	242	241	15.5	15.51	2.52e-191	11.06	5.25e-158	0.57
I-54	I	4234808	4234996	+	2240.4	0.771	241	240	16.8	14.3	1.19e-182	8.51	2.36e-132	0.57
II-28	II	3860338	3860526	+	2231.1	0.747	239	239	21.3	11.2	1.59e-158	4.37	5.85e-75	0.57
I-57	I	1494185	1494373	+	2221.8	0.773	238	238	18	13.21	1.72e-173	10.08	2.47e-147	0.57
I-55	I	2519985	2520173	+	2221.8	0.765	239	239	20.7	11.54	2.53e-161	9.3	1.51e-140	0.57
II-29	II	72434	72622	+	2212.4	0.835	239	237	20.7	11.44	3.35e-159	12.09	9.71e-164	0.57
I-58	I	3938618	3938806	+	2203.1	0.683	238	237	20.9	11.33	2.89e-158	6.41	4.07e-106	0.57
III-13	III	811306	811494	+	2203.1	0.756	237	238	18.6	12.77	2.95e-170	11.48	3.72e-158	0.57
I-56	I	761931	762119	+	2193.8	0.773	238	235	17.4	13.51	1.9e-173	6.19	2.43e-102	0.57
I-59	I	4178225	4178413	+	2193.8	0.66	235	237	18.4	12.86	3.28e-170	6.54	1.3e-106	0.58
I-60	I	5466157	5466345	+	2184.4	0.766	235	234	16.6	14.12	6.46e-177	12.84	2.94e-167	0.58
II-30	II	4081404	4081592	+	2184.4	0.669	236	235	17	13.84	9.98e-176	10	3.13e-144	0.58
I-61	I	3478334	3478522	+	2175.1	0.84	234	233	19.9	11.72	9.48e-159	13.98	3.02e-175	0.58
III-14	III	2056789	2056977	+	2165.8	0.799	235	233	20.5	11.36	6.63e-156	8.68	2.55e-130	0.58
II-31	II	202067	202255	+	2156.4	0.836	234	232	18.6	12.44	1.2e-163	14.11	1.38e-174	0.58
II-32	II	606970	607158	+	2156.4	0.639	232	232	20.3	11.43	8.79e-156	7.9	1.78e-121	0.58
I-62	I	81984	82172	+	2147.1	0.783	233	231	17	13.6	3.57e-171	14.32	3.34e-175	0.58
II-34	II	1688092	1688280	+	2137.7	0.769	230	229	24.9	9.21	1.93e-134	7.55	1.72e-116	0.58
III-15	III	967548	967736	+	2128.4	0.824	228	228	15.3	14.87	3.16e-177	11.51	8.46e-154	0.58
II-33	II	156378	156566	+	2119.1	0.707	231	229	19.7	11.64	1.95e-155	10.7	5.88e-146	0.58
II-36	II	3488732	3488920	+	2119.1	0.685	229	228	13.5	16.93	2.92e-189	5.08	5.96e-83	0.58
I-64	I	3939378	3939566	+	2109.7	0.715	227	227	19.9	11.42	2.3e-152	6.13	1.34e-97	0.59
II-35	II	845617	845805	+	2109.7	0.718	229	226	19.3	11.73	3.74e-154	4.9	2.07e-79	0.59
I-65	I	3934920	3935108	+	2091.1	0.748	225	225	12.8	17.52	6.27e-190	6.45	2.59e-101	0.59
I-66	I	4515082	4515270	+	2081.7	0.785	224	224	15.5	14.42	2.48e-171	10.53	1.24e-142	0.59
I-67	I	1571641	1571829	+	2072.4	0.776	224	222	14.5	15.31	3.21e-175	10.68	3.24e-143	0.59
II-37	II	523521	523709	+	2063.1	0.652	223	222	19.9	11.16	4.28e-147	4.06	2.92e-64	0.59
II-38	II	3488200	3488388	+	2016.4	0.744	217	216	19.7	10.98	9.93e-142	5.33	1.26e-82	0.6
II-39	II	4159808	4159996	+	1997.7	0.664	216	215	16.2	13.31	1.41e-157	6.93	1.27e-101	0.6
II-40	II	3862039	3862227	+	1988.4	0.697	213	213	16.4	13.02	3.05e-154	3.71	2.58e-55	0.6
II-41	II	3514278	3514466	+	1969.7	0.663	211	211	19.5	10.84	2e-137	6.4	5.66e-95	0.6
III-16	III	715393	715581	+	1969.7	0.841	215	211	20.3	10.39	5.76e-134	5.33	4.3e-81	0.6
III-17	III	2085767	2085955	+	1969.7	0.831	211	211	23.4	9.01	2.95e-122	11.44	2.81e-141	0.6
III-20	III	348296	348484	+	1932.4	0.805	207	207	18.6	11.1	7.53e-137	6.78	1.24e-97	0.61
III-18	III	1703683	1703871	+	1932.4	0.792	210	209	16	13.1	6.06e-152	10.81	1.16e-134	0.61
III-19	III	285306	285494	+	1923	0.662	208	206	17.2	11.98	2.02e-142	9.4	3.59e-122	0.61
II-44	II	2590950	2591138	+	1895	0.856	205	203	16.2	12.56	3.19e-144	10.5	9.69e-130	0.61
II-42	II	3493881	3494069	+	1895	0.661	208	203	18.6	10.89	1.11e-132	3.96	2.75e-57	0.62
II-45	II	4129236	4129424	+	1876.4	0.641	204	201	14.9	13.48	1.78e-148	5.87	2.72e-84	0.62
I-69	I	763900	764088	+	1867	0.779	201	200	16.6	12.07	6.55e-139	5.18	6.22e-75	0.62
II-46	II	3606070	3606258	+	1839	0.678	201	198	18.9	10.5	1.18e-126	7.48	1.04e-99	0.62
I-70	I	2875659	2875847	+	1829.7	0.729	197	197	13.5	14.63	4.29e-152	5.16	7.98e-73	0.62
I-71	I	4881070	4881258	+	1829.7	0.685	197	198	19.5	10.17	3.91e-124	7.95	3.27e-103	0.63
I-72	I	240249	240437	+	1820.4	0.763	197	196	16.6	11.83	1.35e-134	3.93	6.63e-55	0.62
II-50	II	523059	523247	+	1811	0.719	194	194	20.7	9.37	1.93e-115	3.64	5.86e-50	0.63
II-47	II	3810905	3811093	+	1811	0.844	197	196	20.9	9.37	1.24e-116	9.66	8.19e-118	0.63
III-21	III	2024117	2024305	+	1811	0.844	195	194	17.4	11.15	1.06e-128	12.86	5.07e-139	0.63
I-73	I	5448793	5448981	+	1801.7	0.666	196	193	14.5	13.31	1.11e-141	7.93	1.7e-101	0.63
II-48	II	1573488	1573676	+	1801.7	0.791	196	193	21.8	8.87	7.94e-111	7.58	2.91e-99	0.63
III-22	III	173673	173861	+	1801.7	0.767	195	194	17.6	11.02	8.61e-128	4.68	1.42e-65	0.63
II-49	II	2200336	2200524	+	1792.3	0.681	195	194	16.2	12.01	2.09e-134	6.11	1.72e-82	0.63
III-23	III	230595	230783	+	1783	0.689	194	192	21.8	8.83	7.05e-110	5.64	2.16e-77	0.63
III-24	III	2076568	2076756	+	1764.3	0.718	189	189	18.2	10.37	5.04e-120	7.3	1.37e-93	0.64
II-52	II	674828	675016	+	1745.7	0.681	189	188	21.8	8.64	4.16e-106	8.54	1.15e-104	0.64
I-74	I	4361353	4361541	+	1736.3	0.65	186	186	17	10.95	3.77e-122	5.96	8.62e-79	0.64
II-53	II	813117	813305	+	1708.3	0.711	188	183	18.4	9.93	3.73e-113	7.95	1.76e-97	0.64
II-55	II	2194651	2194839	+	1699	0.779	183	183	14.5	12.62	1.53e-130	10.03	2.79e-113	0.64
I-75	I	4787873	4788061	+	1689.7	0.604	184	182	19.1	9.55	8.35e-110	6.17	2.18e-79	0.64
II-54	II	889668	889856	+	1689.7	0.744	184	183	16.4	11.18	9.86e-122	7.1	2.97e-88	0.65
III-25	III	862196	862384	+	1689.7	0.823	181	182	23	7.92	1.15e-96	8.89	1.26e-103	0.65
I-76	I	1375605	1375793	+	1671	0.77	184	180	17	10.6	6e-116	11.84	3.75e-123	0.65
II-57	II	3575252	3575440	+	1661.7	0.763	179	180	15.5	11.59	2.68e-122	7.56	5.27e-91	0.65
III-27	III	72650	72838	+	1652.3	0.806	177	178	19.3	9.24	3.75e-105	10.41	3.74e-112	0.65
II-58	II	2021699	2021887	+	1643	0.756	178	177	20.1	8.81	2.63e-101	6.96	5.2e-85	0.65
III-26	III	1394986	1395174	+	1643	0.741	178	176	21.1	8.33	5.76e-97	5.8	2.54e-73	0.65
I-79	I	3847131	3847319	+	1624.3	0.719	175	175	19.5	8.99	1.54e-101	7.24	3.52e-86	0.66
I-78	I	5517553	5517741	+	1624.3	0.794	176	174	18.9	9.23	9.11e-103	13.95	9.73e-130	0.66
II-59	II	3155457	3155645	+	1624.3	0.782	177	174	23.4	7.43	2.27e-88	9.96	6.6e-108	0.65
II-61	II	606374	606562	+	1605.6	0.611	172	172	17	10.13	8.19e-108	5.58	6.6e-69	0.66
II-62	II	3507803	3507991	+	1596.3	0.667	172	172	15.7	10.93	5.94e-113	6.3	6.23e-76	0.66
II-63	II	3010443	3010631	+	1587	0.719	170	170	13.3	12.82	1.71e-122	5.56	2.6e-68	0.66
I-80	I	3880188	3880376	+	1577.6	0.797	170	169	16	10.6	5.65e-109	4.64	6.91e-57	0.66
II-60	II	133837	134025	+	1577.6	0.674	173	169	18.4	9.17	2.04e-99	7.04	2.12e-82	0.66
III-29	III	361173	361361	+	1577.6	0.833	171	170	17.4	9.77	3.33e-104	11.78	4.92e-116	0.66
III-30	III	1859191	1859379	+	1577.6	0.679	170	171	17	10.07	8.3e-107	6.94	4.72e-81	0.66
II-64	II	1454681	1454869	+	1559	0.716	169	167	18.2	9.16	3.18e-98	4.9	2.21e-59	0.67
III-31	III	1525888	1526076	+	1559	0.82	169	167	19.7	8.49	2.68e-93	9.26	2.63e-98	0.67
II-65	II	1546019	1546207	+	1549.6	0.812	167	167	20.3	8.23	2.6e-91	8.03	2.98e-89	0.67
I-81	I	5270152	5270340	+	1540.3	0.75	168	166	21.1	7.86	7.19e-88	7.11	3.51e-81	0.67
I-84	I	5475032	5475220	+	1512.3	0.774	163	163	17.6	9.26	1.41e-96	7.54	9.58e-83	0.67
I-85	I	1494806	1494994	+	1503	0.673	161	162	18.6	8.69	4.89e-92	6.43	8.06e-73	0.68
I-83	I	1845360	1845548	+	1503	0.78	165	162	15.7	10.29	1.11e-102	7.09	1.33e-78	0.68
I-87	I	5479593	5479781	+	1493.6	0.719	161	161	20.5	7.85	3.09e-85	6.9	5.39e-77	0.68
I-86	I	1823440	1823628	+	1475	0.759	161	158	18.9	8.38	1.26e-87	7.04	1.04e-76	0.68
AB325691-1	AB325691	1657	1845	+	1456.3	0.764	160	156	17.2	9.07	2.66e-91	22.88	1.78e-149	0.68
I-88	I	1943751	1943939	+	1456.3	0.619	160	156	14.5	10.76	1.11e-101	8.28	2.93e-85	0.68
II-68	II	3532678	3532866	+	1456.3	0.782	157	157	21.8	7.22	3.39e-78	8.65	6.96e-88	0.68
II-70	II	3983077	3983265	+	1456.3	0.672	156	156	13.5	11.59	2.96e-106	5.79	4.7e-65	0.68
III-32	III	242042	242230	+	1456.3	0.654	156	157	18.9	8.33	1.06e-86	8.76	1.36e-88	0.68
I-90	I	3663430	3663618	+	1446.9	0.755	155	155	19.9	7.79	1.04e-81	7.5	6.01e-79	0.69
II-69	II	1301302	1301490	+	1446.9	0.816	156	155	19.9	7.79	1.04e-81	9.09	7.55e-91	0.68
III-33	III	352329	352517	+	1446.9	0.728	155	156	18	8.66	1.8e-88	5.18	7.65e-58	0.69
I-89	I	453844	454032	+	1437.6	0.781	157	154	19.5	7.91	4.78e-82	7.49	2.13e-78	0.69
I-93	I	76804	76992	+	1428.3	0.783	153	154	12.6	12.19	5.08e-108	8.52	2.49e-85	0.69
II-71	II	627598	627786	+	1428.3	0.743	156	153	18	8.49	1.15e-85	7.8	9.81e-81	0.69
I-92	I	3891155	3891343	+	1418.9	0.744	154	152	25.3	6.01	1.53e-65	6.21	2.47e-67	0.69
II-72	II	4460370	4460558	+	1418.9	0.764	153	153	16.2	9.47	4.06e-92	8.74	8.44e-87	0.69
I-95	I	2106825	2107013	+	1409.6	0.684	152	152	17.2	8.84	1.74e-87	5.53	3.27e-60	0.69
I-91	I	5428074	5428262	+	1409.6	0.694	154	151	16.2	9.35	3.62e-90	5.71	2.55e-62	0.69
I-94	I	3747805	3747993	+	1390.9	0.771	152	150	18.6	8.05	6.04e-81	8.58	4.13e-84	0.69
II-76	II	674337	674525	+	1390.9	0.705	149	150	24.9	6.03	6.98e-65	6.61	6.05e-69	0.69
II-74	II	841091	841279	+	1390.9	0.658	150	150	18.4	8.14	1.39e-81	3.38	2.6e-35	0.69
II-77	II	2553483	2553671	+	1381.6	0.79	149	149	16.2	9.22	3.15e-88	9.63	1.43e-89	0.7
I-97	I	90381	90569	+	1372.3	0.727	147	148	17.2	8.61	1.02e-83	6.53	5.33e-67	0.7
II-73	II	3512685	3512873	+	1372.3	0.769	150	147	12.8	11.45	1.58e-99	3.78	8.84e-40	0.7
II-75	II	3513495	3513683	+	1372.3	0.745	150	148	18.2	8.12	2.11e-80	4.26	9.05e-46	0.7
II-80	II	4106036	4106224	+	1372.3	0.914	147	147	20.9	7.03	7.41e-72	8.19	7.54e-80	0.7
I-96	I	1831811	1831999	+	1362.9	0.735	148	146	20.7	7.05	1.5e-71	4.25	4.71e-45	0.7
II-79	II	891913	892101	+	1362.9	0.801	148	146	19.3	7.58	1.58e-75	5.71	2.9e-60	0.7
III-34	III	236096	236284	+	1362.9	0.696	152	147	15.1	9.72	4.39e-90	8.05	6.79e-79	0.7
II-78	II	2472684	2472872	+	1353.6	0.832	149	146	13.7	10.68	7.31e-95	8.37	1.63e-80	0.7
II-81	II	3642372	3642560	+	1353.6	0.733	146	145	16	9.09	4.15e-85	7.51	4.82e-74	0.7
II-82	II	2486347	2486535	+	1344.3	0.783	145	145	22.6	6.42	4.44e-66	9.25	1.64e-85	0.7
III-35	III	2352487	2352675	+	1334.9	0.656	147	144	18.6	7.72	1.49e-75	6.4	4.72e-65	0.7
II-83	II	71768	71956	+	1306.9	0.756	143	140	17	8.24	5.78e-77	6.25	1.43e-61	0.71
II-85	II	3573029	3573217	+	1306.9	0.695	140	140	17.4	8.05	1.12e-75	5.89	5.25e-59	0.71
III-38	III	1412212	1412400	+	1306.9	0.748	140	140	23.4	5.98	3.11e-60	7.15	2.07e-69	0.71
I-101	I	966330	966518	+	1297.6	0.694	139	139	16.6	8.39	2.32e-77	8.24	2.15e-76	0.71
I-99	I	1598226	1598414	+	1297.6	0.774	141	141	15.5	9.08	1.01e-82	8.19	4.31e-76	0.71
I-100	I	4239491	4239679	+	1297.6	0.6	141	141	16.4	8.62	6.72e-80	4.72	7.47e-48	0.71
III-37	III	1452164	1452352	+	1297.6	0.64	141	141	19.9	7.09	1.76e-69	7.2	7.85e-69	0.71
I-105	I	91649	91837	+	1288.2	0.782	138	138	16.8	8.22	8.82e-76	6.06	1.17e-59	0.71
III-36	III	173012	173200	+	1288.2	0.688	143	139	17.8	7.8	1.57e-73	3.26	4.71e-31	0.71
I-102	I	4142480	4142668	+	1278.9	0.767	139	137	18	7.6	3.78e-71	5.14	1.34e-51	0.71
III-40	III	2423573	2423761	+	1278.9	0.708	138	137	15.7	8.7	3.28e-78	9.81	1.44e-84	0.71
I-103	I	1077631	1077819	+	1269.6	0.678	139	136	19.5	6.98	2.54e-66	3.97	2.83e-39	0.71
II-89	II	1679224	1679412	+	1269.6	0.688	136	137	15.1	9.06	2.44e-80	6.74	4.16e-63	0.72
III-39	III	939120	939308	+	1269.6	0.764	138	137	18.6	7.35	2.12e-69	7.54	1.09e-69	0.72
I-107	I	2326401	2326589	+	1260.2	0.803	135	135	15.3	8.81	1.02e-77	5.05	5.2e-50	0.72
II-86	II	1721766	1721954	+	1260.2	0.793	139	135	16.4	8.25	2.48e-74	9.94	4.61e-84	0.72
II-88	II	1913676	1913864	+	1260.2	0.723	137	135	19.1	7.08	1.47e-66	8.23	3.07e-74	0.72
II-92	II	3498014	3498202	+	1260.2	0.687	135	136	20.9	6.5	1.05e-62	3.4	3.09e-32	0.72
II-91	II	1923271	1923459	+	1250.9	0.766	135	134	18.4	7.27	2.27e-67	8.51	2.06e-75	0.72
III-41	III	2010196	2010384	+	1250.9	0.72	136	134	19.5	6.88	1.23e-64	7.82	1.53e-70	0.72
II-93	II	113415	113603	+	1241.6	0.786	134	133	17.4	7.64	2.11e-69	8.25	2.98e-73	0.72
II-87	II	577928	578116	+	1241.6	0.784	138	135	22	6.15	1.67e-59	5.31	1.17e-51	0.72
I-110	I	577314	577502	+	1232.2	0.764	133	132	17	7.77	1.01e-69	7.56	2.29e-68	0.72
I-106	I	3300870	3301058	+	1232.2	0.72	137	133	14.1	9.44	3.52e-80	5.92	1.99e-56	0.72
II-96	II	358499	358687	+	1232.2	0.774	132	132	14.9	8.85	2.76e-76	5.8	1.89e-55	0.72
II-94	II	2022154	2022342	+	1232.2	0.638	134	132	16.2	8.17	3.13e-72	5.01	1.53e-48	0.72
I-109	I	2322685	2322873	+	1222.9	0.791	133	131	18.2	7.19	2.39e-65	5.55	1.45e-52	0.72
I-114	I	660427	660615	+	1204.2	0.736	130	129	18	7.16	3.45e-64	5.44	2.93e-51	0.73
I-112	I	1630656	1630844	+	1204.2	0.785	131	129	16.8	7.69	1.17e-67	8.78	3.55e-74	0.73
I-115	I	3302553	3302741	+	1204.2	0.766	129	130	21.1	6.15	2.1e-57	5.62	2.25e-52	0.73
II-95	II	963053	963241	+	1204.2	0.697	133	129	14.3	9.03	1.44e-75	5.77	5.34e-54	0.73
III-42	III	2113670	2113858	+	1204.2	0.761	131	129	20.7	6.23	1.52e-57	9.61	1.07e-78	0.73
I-113	I	4721578	4721766	+	1194.9	0.671	131	129	15.7	8.19	8.84e-71	4.28	2.84e-40	0.73
II-97	II	1364981	1365169	+	1194.9	0.691	129	128	21.5	5.94	6.31e-55	7.35	5.64e-65	0.73
II-98	II	1887786	1887974	+	1194.9	0.73	129	129	17.2	7.5	1.81e-66	6.36	4.36e-58	0.73
I-111	I	3076797	3076985	+	1185.6	0.83	132	127	18	7.05	1.76e-62	8.77	6.82e-72	0.73
I-117	I	4139685	4139873	+	1185.6	0.784	128	127	23	5.52	3.5e-51	4.72	3.22e-44	0.73
I-116	I	4195448	4195636	+	1185.6	0.681	128	127	15.5	8.17	1.35e-69	7.1	8.23e-63	0.73
II-99	II	4033157	4033345	+	1185.6	0.775	127	127	17.8	7.13	4.98e-63	3.77	1.04e-34	0.73
III-43	III	1546614	1546802	+	1176.2	0.701	128	126	13.9	9.08	3.83e-74	5.61	4.37e-51	0.73
I-120	I	65954	66142	+	1166.9	0.851	125	125	19.9	6.29	3.03e-56	8.79	1.81e-71	0.73
III-44	III	1421298	1421486	+	1166.9	0.706	127	127	18.6	6.81	7.05e-61	8.08	5.58e-68	0.73
I-119	I	158554	158742	+	1157.6	0.706	125	124	18.9	6.58	7e-58	7.1	2e-61	0.73
I-121	I	1165915	1166103	+	1148.2	0.626	124	123	16.8	7.33	2.17e-62	6.25	1.18e-54	0.74
I-122	I	4531228	4531416	+	1148.2	0.688	124	124	15.7	7.88	3.03e-66	8.11	4.14e-67	0.74
III-46	III	1870876	1871064	+	1148.2	0.717	124	124	23.4	5.3	3.51e-48	6.2	9.48e-55	0.74
III-45	III	2068630	2068818	+	1148.2	0.727	125	124	17.2	7.21	4.01e-62	5.81	7.4e-52	0.74
I-118	I	5442498	5442686	+	1138.9	0.731	126	122	18.4	6.62	3.02e-57	6.57	1.8e-56	0.74
I-123	I	2938944	2939132	+	1129.6	0.691	123	121	18.9	6.42	1.95e-55	5.07	3.72e-45	0.74
II-100	II	162450	162638	+	1129.6	0.664	124	122	18.9	6.47	3.02e-56	6.2	1.87e-53	0.74
III-48	III	119598	119786	+	1129.6	0.712	121	121	20.1	6.02	1.29e-52	6.15	1.49e-53	0.74
I-124	I	2625037	2625225	+	1120.2	0.756	122	120	16.6	7.24	2.32e-60	7.62	1.09e-62	0.74
III-47	III	2257729	2257917	+	1120.2	0.755	121	120	20.9	5.74	4.39e-50	7.08	2.43e-59	0.74
III-49	III	1157238	1157426	+	1110.9	0.745	120	120	18.9	6.37	1.26e-54	8.1	6.8e-65	0.74
I-125	I	2877165	2877353	+	1101.5	0.634	120	118	22.2	5.32	3.8e-46	4.34	1.44e-37	0.75
III-50	III	211344	211532	+	1092.2	0.732	118	117	18.2	6.42	1.16e-53	4.76	3.62e-41	0.75
I-127	I	482700	482888	+	1082.9	0.756	117	116	18.6	6.22	6.73e-52	7.71	1.17e-60	0.75
I-126	I	2544403	2544591	+	1082.9	0.747	118	116	18.2	6.36	7.48e-53	7.25	5.36e-58	0.75
II-101	II	231007	231195	+	1082.9	0.713	119	117	20.1	5.82	1.63e-49	4.83	3.88e-41	0.75
I-129	I	5159225	5159413	+	1064.2	0.726	114	114	17.4	6.55	3.4e-53	4.16	1.09e-34	0.75
II-108	II	230129	230317	+	1064.2	0.779	115	114	18.9	6.05	7.44e-50	4.62	1.02e-38	0.75
II-104	II	3624916	3625104	+	1064.2	0.684	116	115	21.5	5.34	3.95e-45	3.51	9.03e-29	0.75
II-102	II	3625390	3625578	+	1064.2	0.657	118	114	17.8	6.4	3.3e-52	3.46	4.66e-28	0.75
II-106	II	3631034	3631222	+	1064.2	0.746	116	114	18.4	6.18	8.9e-51	4.71	9.25e-40	0.75
I-128	I	1398336	1398524	+	1054.9	0.778	115	114	17.8	6.4	3.3e-52	6.42	6.24e-52	0.75
II-109	II	1970286	1970474	+	1054.9	0.713	115	114	15.1	7.54	3.65e-59	8.31	7.79e-63	0.75
II-103	II	3008882	3009070	+	1054.9	0.656	118	115	16.6	6.94	4.27e-56	3.63	9.5e-30	0.75
II-107	II	2022776	2022964	+	1045.5	0.731	116	112	14.9	7.51	5.4e-58	4.17	1.72e-34	0.76
III-52	III	346767	346955	+	1045.5	0.691	113	112	15.1	7.41	2.06e-57	4.14	3.16e-34	0.76
I-133	I	106609	106797	+	1026.9	0.711	110	110	20.9	5.26	1.17e-42	3.1	1.24e-23	0.76
I-132	I	661483	661671	+	1017.5	0.655	110	109	13.1	8.35	6.75e-61	4.48	2.78e-36	0.76
I-130	I	1206415	1206603	+	1017.5	0.725	112	110	21.5	5.11	1.59e-41	6.42	3.82e-50	0.76
I-131	I	3033477	3033665	+	1017.5	0.639	111	109	16.8	6.5	1.33e-50	5.38	9.28e-43	0.76
I-135	I	4515702	4515890	+	1017.5	0.708	109	109	16.2	6.75	4.02e-52	4.63	3.83e-37	0.76
II-110	II	2528721	2528909	+	1017.5	0.717	112	110	21.1	5.21	2.82e-42	3.14	7.26e-24	0.76
III-51	III	119060	119248	+	1017.5	0.684	114	109	18	6.05	9.39e-48	5.2	9.88e-41	0.77
III-53	III	1372846	1373034	+	1017.5	0.803	110	109	22.2	4.92	9.74e-40	6.96	2.2e-53	0.76
I-136	I	1840247	1840435	+	1008.2	0.791	109	108	20.5	5.27	5.6e-42	6.07	1.86e-47	0.76
II-113	II	3623494	3623682	+	1008.2	0.665	108	108	17.6	6.13	6.95e-48	3.79	6.19e-30	0.76
I-140	I	2960381	2960569	+	998.9	0.786	107	107	19.9	5.38	2.03e-42	7.5	2.05e-55	0.77
I-137	I	1076715	1076903	+	989.5	0.698	108	106	16.8	6.32	3.56e-48	3.05	2.59e-22	0.77
I-134	I	1888729	1888917	+	989.5	0.754	109	107	16.4	6.54	5.79e-50	6.77	2.03e-50	0.77
I-142	I	4439675	4439863	+	989.5	0.78	106	106	19.3	5.5	6.99e-43	4.14	1.75e-32	0.77
II-111	II	163416	163604	+	980.2	0.717	108	106	20.3	5.22	6.46e-41	5.24	1.1e-40	0.77
I-141	I	1454600	1454788	+	970.9	0.795	106	104	16.4	6.36	1.58e-47	6.89	1.17e-50	0.77
I-138	I	3416351	3416539	+	970.9	0.805	108	105	17.8	5.89	4.36e-45	6.85	5.77e-50	0.77
II-114	II	1555485	1555673	+	961.5	0.753	106	103	16.8	6.14	8.78e-46	3.6	5.45e-27	0.77
II-117	II	1742624	1742812	+	961.5	0.611	104	103	21.8	4.74	2.62e-36	5.29	2.62e-40	0.77
I-143	I	1667542	1667730	+	952.2	0.556	105	102	20.3	5.02	4.58e-38	4.21	6.61e-32	0.77
I-145	I	1835062	1835250	+	942.8	0.777	103	101	22	4.6	1.24e-34	4.02	4.64e-30	0.78
I-144	I	2423845	2424033	+	942.8	0.773	103	101	21.3	4.73	1.26e-35	7.28	8.17e-51	0.78
II-118	II	4252886	4253074	+	942.8	0.753	102	101	19.7	5.13	1.84e-38	7.29	2.31e-51	0.78
III-54	III	1291622	1291810	+	942.8	0.7	102	101	16	6.33	4.48e-46	6.28	9.21e-46	0.78
I-146	I	1849383	1849571	+	933.5	0.674	101	100	17	5.89	5.51e-43	3.05	4.91e-21	0.78
I-153	I	869919	870107	+	905.5	0.75	98	97	18.2	5.32	3.04e-38	6.83	4.83e-47	0.78
I-152	I	1003808	1003996	+	905.5	0.67	98	97	20.3	4.78	1.34e-34	4.24	4.22e-30	0.79
I-149	I	3159410	3159598	+	905.5	0.816	100	97	15.7	6.16	2.36e-43	6.63	5.51e-46	0.78
II-121	II	3607017	3607205	+	905.5	0.651	100	97	17.2	5.64	2.9e-40	3.42	5.45e-24	0.78
I-155	I	3664315	3664503	+	896.2	0.712	97	96	18.4	5.21	3.91e-37	4.34	3.99e-31	0.79
I-151	I	4140846	4141034	+	896.2	0.596	98	97	15.7	6.16	2.36e-43	3.5	3.81e-24	0.79
I-156	I	4154756	4154944	+	896.2	0.793	97	97	19.7	4.93	1.22e-35	6.64	1.54e-45	0.79
II-124	II	465023	465211	+	896.2	0.706	99	96	17.2	5.58	1.64e-39	4.66	4.42e-33	0.79
II-129	II	2217963	2218151	+	896.2	0.8	97	96	16.8	5.72	2.38e-40	7.39	2.06e-49	0.79
II-123	II	3982468	3982656	+	896.2	0.624	100	96	17.6	5.45	1.07e-38	3.39	1.79e-23	0.79
II-126	II	1503851	1504039	+	886.8	0.794	98	96	19.5	4.93	2.67e-35	7.17	2.59e-47	0.79
II-130	II	4471663	4471851	+	886.8	0.644	96	95	18.4	5.15	2.04e-36	5.42	1.06e-37	0.79
I-158	I	1725479	1725667	+	877.5	0.795	95	94	18.6	5.04	2.46e-35	5.6	8.46e-39	0.79
II-133	II	3812382	3812570	+	877.5	0.698	94	94	17.4	5.4	1.28e-37	4.27	5.13e-30	0.79
II-131	II	4457175	4457363	+	877.5	0.711	96	94	17.6	5.34	3.17e-37	5.56	1.44e-38	0.79
III-59	III	2380453	2380641	+	868.2	0.824	93	93	19.3	4.83	1.42e-33	6.54	3.1e-43	0.79
I-160	I	1478218	1478406	+	849.5	0.691	93	92	18.6	4.93	6.21e-34	3.47	8.98e-23	0.8
I-167	I	4715335	4715523	+	821.5	0.723	88	88	17.4	5.06	2.74e-33	6.33	2.37e-40	0.8
II-142	II	2739073	2739261	+	821.5	0.739	89	88	16.8	5.24	2.06e-34	5.4	5.95e-35	0.8
II-135	II	3155960	3156148	+	821.5	0.667	92	88	14.5	6.07	5.15e-39	4.6	1.94e-30	0.8
II-139	II	3426917	3427105	+	821.5	0.728	90	88	17.2	5.12	1.17e-33	4.14	5.71e-27	0.8
III-57	III	2443344	2443532	+	821.5	0.667	96	88	19.5	4.52	7.07e-30	5.37	3.91e-35	0.8
I-161	I	3920633	3920821	+	812.2	0.741	92	88	16.2	5.45	1.37e-35	5.23	5.66e-34	0.8
III-60	III	1546013	1546201	+	812.2	0.622	91	87	14.5	6	3.13e-38	3.65	3.37e-23	0.81
I-165	I	1096457	1096645	+	802.8	0.788	89	87	12	7.24	2.86e-44	4.96	1.27e-31	0.81
III-61	III	1336932	1337120	+	802.8	0.746	88	86	17.6	4.88	1.57e-31	6.25	1.18e-38	0.81
I-170	I	662982	663170	+	784.2	0.731	86	84	16.2	5.2	1.14e-32	3.36	1.46e-20	0.81
II-145	II	315517	315705	+	784.2	0.797	87	84	15.1	5.56	1.21e-34	7.02	7.74e-42	0.81
III-62	III	236761	236949	+	784.2	0.71	86	84	16.8	5.01	1.47e-31	4.5	1.66e-28	0.81
II-150	II	4265031	4265219	+	774.8	0.741	83	84	17	4.95	3.36e-31	5.75	6.92e-35	0.81
I-172	I	113821	114009	+	756.1	0.762	84	81	15.7	5.15	2.86e-31	5.36	1.86e-32	0.82
II-151	II	4471164	4471352	+	756.1	0.665	83	81	14.7	5.51	3.2e-33	3.31	2.82e-19	0.82
III-68	III	1351367	1351555	+	746.8	0.671	84	81	14.7	5.51	3.2e-33	5.38	3.66e-32	0.82
II-159	II	114107	114295	+	737.5	0.72	80	80	11.8	6.78	7.2e-39	4.62	1.3e-27	0.82
II-152	II	4465574	4465762	+	737.5	0.559	83	80	17.4	4.6	8.65e-28	3.42	1.26e-19	0.82
II-156	II	2886984	2887172	+	728.1	0.748	82	78	12.2	6.38	3.21e-36	4.8	2.82e-28	0.82
II-158	II	4107584	4107772	+	728.1	0.788	81	78	17.2	4.54	8.76e-27	4.11	3.33e-24	0.82
I-181	I	4265118	4265306	+	718.8	0.72	78	77	15.1	5.09	1.56e-29	4.14	7.85e-24	0.83
I-188	I	440898	441086	+	709.5	0.679	76	76	16.2	4.7	4.42e-27	4.81	1.22e-27	0.83
I-185	I	998429	998617	+	709.5	0.695	76	76	16.8	4.53	4.22e-26	3.95	2.38e-22	0.83
I-189	I	1541632	1541820	+	690.8	0.723	75	74	15.7	4.7	2.14e-26	4.51	2.26e-25	0.83
II-170	II	2889817	2890005	+	690.8	0.777	75	74	13.3	5.58	7.39e-31	4.12	8.21e-23	0.83
I-183	I	2509564	2509752	+	681.5	0.686	76	73	13.5	5.42	1.05e-29	4.26	1.21e-23	0.83
I-195	I	3920141	3920329	+	662.8	0.705	71	71	14.1	5.04	4.08e-27	4.19	1.26e-22	0.84
I-190	I	5272764	5272952	+	662.8	0.733	75	73	15.3	4.76	2.16e-26	3.07	1.18e-15	0.84
III-85	III	987129	987317	+	653.5	0.71	70	70	15.5	4.51	4.73e-24	4.31	5.27e-23	0.84
III-86	III	2296046	2296234	+	634.8	0.716	70	68	14.1	4.83	5.06e-25	5.01	6.43e-26	0.84
I-214	I	2974030	2974218	+	625.5	0.674	67	67	13.7	4.9	4.98e-25	4.19	1.85e-21	0.84
II-183	II	4410886	4411074	+	625.5	0.748	69	67	10.4	6.47	1.08e-31	5.3	1.65e-26	0.85
III-89	III	1066548	1066736	+	625.5	0.741	68	67	13.5	4.98	2.19e-25	4.21	1.44e-21	0.84
II-205	II	4297058	4297246	+	606.8	0.745	65	65	11.2	5.81	2.95e-28	4.3	2.01e-21	0.85
AB325691-2	AB325691	16149	16337	+	578.8	0.765	64	62	10.2	6.11	3.72e-28	5.03	7.58e-24	0.85
II-211	II	4047297	4047485	+	560.1	0.603	64	60	10.6	5.68	1.01e-25	3.48	8.1e-16	0.86
II-222	II	128129	128317	+	550.8	0.745	61	59	12.2	4.83	6.15e-22	3.35	6.87e-15	0.86
II-221	II	2611158	2611346	+	550.8	0.747	61	59	12.8	4.59	6.25e-21	4.2	4e-19	0.86
I-267	I	2303411	2303599	+	541.4	0.789	59	59	12.6	4.67	2.93e-21	4.24	4.91e-19	0.86
II-230	II	2113472	2113660	+	532.1	0.707	59	57	12.2	4.66	1.42e-20	4.89	1.65e-21	0.87
III-108	III	847578	847766	+	532.1	0.78	60	57	12.2	4.66	1.42e-20	4.4	1.99e-19	0.87
III-127	III	1632133	1632321	+	513.4	0.742	56	55	12.2	4.5	3.07e-19	3.28	1.33e-13	0.87
MTR-1	MTR	15189	15377	+	476.1	0.6	53	52	0.1	502.07	6.93e-120	5.26	9.83e-21	0.88
MTR-5	MTR	14479	14667	+	345.4	0.593	39	37	0.1	357.24	2.4e-80	3.45	2.85e-10	0.91

## Sheet: pho7+Pi_HomerPeaks
HOMER Peaks: Pho7 +Pi
# HOMER Peaks
# Peak finding parameters:
# tag directory = pho7+Pi
#
# total peaks = 213
# peak size = 154
# peaks found using tags on both strands
# minimum distance between peaks = 308
# fragment length = 128
# genome size = 12617378
# Total tags = 1914115.0
# Total tags in peaks = 39297.0
# Approximate IP efficiency = 2.05%
# tags per bp = 0.151705
# expected tags per peak = 23.363
# maximum tags considered per bp = 15.0
# effective number of tags used for normalization = 10000000.0
# Peaks have been centered at maximum tag pile-up
# FDR rate threshold = 0.001000000
# FDR effective poisson threshold = 5.291901e-06
# FDR tag threshold = 48.0
# number of putative peaks = 1583
#
# input tag directory = mock+Pi
# Fold over input required = 4.50
# Poisson p-value over input required = 1.00e-04
# Putative peaks filtered by input = 1344
#
# size of region used for local filtering = 10000
# Fold over local region required = 3.00
# Poisson p-value over local region required = 1.00e-04
# Putative peaks filtered by local signal = 26
#
# Maximum fold under expected unique positions for tags = 2.00
# Putative peaks filtered for being too clonal = 0
#
# cmd = findPeaks pho7+Pi -style factor -o pho7+Pi_4.5F_3.0L_relaxed.txt -i mock+Pi -F 4.5 -L 3.0
#
# Column Headers:
#PeakID	chr	start	end	strand	Normalized Tag Count	focus ratio	findPeaks Score	Total Tags	Control Tags (normalized to IP Experiment)	Fold Change vs Control	p-value vs Control	Fold Change vs Local	p-value vs Local	Clonal Fold Change
I-1	I	1150154	1150308	+	1614.3	0.619	309	309	26.8	11.52	9.4e-208	6.74	3.73e-144	0.43
I-2	I	3991604	3991758	+	1609.1	0.556	308	308	37	8.32	4.44e-168	4.34	1.48e-95	0.43
II-1	II	819944	820098	+	1577.8	0.649	302	302	31.5	9.6	1.72e-181	9.6	1.74e-181	0.44
II-2	II	3859185	3859339	+	1572.5	0.585	301	301	28.7	10.5	2.2e-191	6.15	2.59e-130	0.44
I-3	I	3876265	3876419	+	1567.3	0.677	300	300	31.5	9.54	1.58e-179	5.17	3.82e-111	0.44
I-4	I	4457416	4457570	+	1556.9	0.663	298	298	23.1	12.89	9.21e-214	3.97	8.07e-84	0.44
III-1	III	563877	564031	+	1551.6	0.655	297	297	25	11.89	1.59e-203	9.3	7e-175	0.44
II-3	II	1873166	1873320	+	1546.4	0.642	297	296	29.3	10.1	8e-184	9.14	3.07e-172	0.44
II-4	II	1268281	1268435	+	1530.7	0.67	293	293	23.7	12.34	3.83e-205	7.23	2.25e-144	0.45
III-2	III	716233	716387	+	1525.5	0.691	292	292	28.1	10.41	9.8e-185	7.65	4.15e-150	0.45
I-5	I	1829883	1830037	+	1515.1	0.668	290	290	19.1	15.17	3.68e-227	9.32	4.98e-171	0.45
I-6	I	4010040	4010194	+	1504.6	0.648	288	288	28.4	10.15	1.93e-179	5.3	2.35e-109	0.45
II-5	II	841928	842082	+	1499.4	0.662	287	287	23.7	12.09	1.29e-198	6.1	2.16e-123	0.45
I-7	I	3577058	3577212	+	1494.2	0.662	287	286	28.4	10.08	1.98e-177	5.48	4.87e-112	0.45
I-8	I	239384	239538	+	1488.9	0.715	285	285	24.1	11.85	5.45e-195	6.31	4.41e-126	0.46
II-6	II	4443042	4443196	+	1483.7	0.554	284	284	32.1	8.86	6.67e-162	3.82	1.41e-76	0.46
II-7	II	1455186	1455340	+	1447.1	0.72	277	277	31.5	8.81	2.26e-157	9.51	1.28e-165	0.46
I-9	I	4456023	4456177	+	1431.5	0.597	275	274	21.9	12.52	1.62e-193	3.65	6.6e-70	0.47
II-8	II	2300517	2300671	+	1431.5	0.761	274	274	22.8	12.01	5.41e-189	8.69	2.51e-154	0.47
I-11	I	763066	763220	+	1426.2	0.673	273	273	30.5	8.94	9.69e-157	8.63	5.04e-153	0.47
I-10	I	1078147	1078301	+	1421	0.723	273	272	34.5	7.88	6.01e-143	7.41	1.23e-136	0.47
II-10	II	1686672	1686826	+	1421	0.68	272	272	24.7	11.03	1.99e-178	6.53	7.4e-124	0.47
II-9	II	2807238	2807392	+	1421	0.566	272	272	31.8	8.56	1.21e-151	6.15	6.05e-118	0.47
I-12	I	3004175	3004329	+	1400.1	0.603	270	268	27.1	9.88	3.07e-164	5.43	3.3e-104	0.47
I-14	I	5157762	5157916	+	1400.1	0.759	268	268	33.6	7.97	3.94e-142	10.04	6.14e-166	0.47
I-13	I	4434786	4434940	+	1389.7	0.666	269	266	26.5	10.03	1.22e-164	7.25	1.44e-131	0.48
I-15	I	959543	959697	+	1379.2	0.757	265	264	28.1	9.41	7.93e-157	8.34	1.66e-144	0.48
I-16	I	3575701	3575855	+	1358.3	0.664	260	260	27.1	9.58	2.51e-156	4.72	1.56e-88	0.48
I-17	I	460002	460156	+	1342.7	0.732	258	257	27.1	9.47	2.18e-153	8.16	1.13e-138	0.49
I-18	I	4722390	4722544	+	1342.7	0.756	258	257	32.4	7.94	6.11e-136	7.56	3.21e-131	0.49
I-19	I	1953173	1953327	+	1321.8	0.753	253	253	21.3	11.89	1.1e-173	4.44	8.73e-81	0.49
III-3	III	1590924	1591078	+	1306.1	0.635	250	250	25	10.01	1.18e-154	5.42	3.64e-97	0.5
III-4	III	252232	252386	+	1295.6	0.636	249	248	28.4	8.74	2.1e-140	8.23	1.07e-134	0.5
I-20	I	3578631	3578785	+	1285.2	0.784	249	246	26.2	9.39	4.8e-146	4.62	6.46e-82	0.5
II-11	II	2528078	2528232	+	1274.7	0.751	246	244	25	9.77	1.12e-148	7.36	3.47e-122	0.5
II-12	II	4447247	4447401	+	1274.7	0.663	245	244	33.6	7.26	6.02e-121	3.09	4.17e-50	0.5
I-21	I	4362206	4362360	+	1269.5	0.733	245	243	20.4	11.94	2.68e-167	8.43	3.57e-134	0.5
I-23	I	2106291	2106445	+	1253.8	0.647	242	240	22.5	10.66	1.69e-154	7.1	5.21e-117	0.51
I-22	I	4456611	4456765	+	1253.8	0.694	242	240	30.5	7.86	3.29e-126	3.17	5.83e-51	0.51
III-5	III	762733	762887	+	1248.6	0.698	239	239	24.4	9.81	4.51e-146	6.72	1.36e-111	0.51
III-6	III	229280	229434	+	1238.2	0.655	238	237	32.4	7.32	2.85e-118	6.3	3.91e-105	0.51
I-26	I	2518663	2518817	+	1232.9	0.764	236	236	28.7	8.23	3.03e-128	8.42	2.93e-130	0.51
I-25	I	2664659	2664813	+	1232.9	0.639	236	236	28.4	8.32	3.21e-129	6.29	1.63e-104	0.51
II-13	II	1573013	1573167	+	1232.9	0.72	238	236	28.7	8.23	3.03e-128	6.05	3.03e-101	0.51
III-7	III	170913	171067	+	1232.9	0.569	236	236	26.5	8.9	2.47e-135	5.61	1.03e-94	0.51
I-27	I	1955039	1955193	+	1217.3	0.644	235	233	22.8	10.21	4.25e-146	3.88	2.82e-64	0.52
I-24	I	5320704	5320858	+	1217.3	0.73	237	233	26.2	8.89	1.54e-133	9.94	1.26e-143	0.52
I-29	I	4788406	4788560	+	1206.8	0.7	231	231	25.3	9.14	7.55e-135	7.73	4.22e-120	0.52
I-28	I	5174729	5174883	+	1206.8	0.677	232	231	30.8	7.49	2.44e-117	6.4	8.4e-104	0.52
I-31	I	3994357	3994511	+	1180.7	0.71	227	226	26.8	8.42	6.41e-125	3.87	4.01e-62	0.53
I-30	I	4234810	4234964	+	1175.5	0.732	229	225	23.7	9.48	1.36e-134	8.32	2.65e-123	0.53
II-15	II	4130393	4130547	+	1170.3	0.619	226	224	22.2	10.09	1.76e-139	6.74	4.9e-105	0.53
III-8	III	765019	765173	+	1165	0.619	224	223	25.3	8.82	3.25e-127	6.47	3.95e-101	0.53
III-9	III	1396681	1396835	+	1165	0.711	224	223	28.4	7.86	2.11e-117	5.82	1.2e-92	0.53
I-33	I	2663902	2664056	+	1159.8	0.631	223	222	30.5	7.27	2.28e-110	5.91	2.13e-93	0.53
I-34	I	5427460	5427614	+	1159.8	0.761	223	222	30.8	7.2	1.56e-109	6.99	5.01e-107	0.53
I-32	I	4178671	4178825	+	1154.6	0.707	224	221	25.6	8.63	2.7e-124	4.46	2.64e-71	0.53
III-10	III	967584	967738	+	1149.4	0.751	222	220	22.8	9.64	3.99e-133	9.1	3.15e-128	0.53
II-16	II	606988	607142	+	1144.1	0.668	221	219	27.4	7.98	1.39e-116	5.97	5.92e-93	0.53
I-35	I	4013148	4013302	+	1138.9	0.769	218	218	26.5	8.22	1.58e-118	4.53	1.75e-71	0.54
III-11	III	277479	277633	+	1133.7	0.713	218	217	28.4	7.65	4.67e-112	7.03	3.34e-105	0.54
I-36	I	3992731	3992885	+	1128.5	0.715	217	216	21.9	9.87	1.11e-132	3.32	4.09e-49	0.54
II-17	II	2826750	2826904	+	1128.5	0.75	219	216	23.1	9.34	4.5e-128	8.74	1.55e-122	0.54
II-18	II	3408501	3408655	+	1128.5	0.746	219	216	22.8	9.47	3.37e-129	8.12	1.76e-116	0.54
II-19	II	2200998	2201152	+	1123.2	0.694	215	215	33.3	6.46	1.89e-97	5.28	6.85e-82	0.54
III-12	III	208761	208915	+	1123.2	0.717	216	215	23.1	9.3	4.2e-127	8.34	4.53e-118	0.54
II-21	II	72442	72596	+	1112.8	0.779	213	213	31.1	6.84	4.24e-101	9.98	7.41e-132	0.54
II-20	II	845645	845799	+	1112.8	0.677	214	213	25	8.53	7.56e-119	4.19	2.53e-64	0.54
I-37	I	1906212	1906366	+	1107.6	0.646	214	212	23.7	8.93	4.78e-122	6.91	2e-101	0.54
I-39	I	1151847	1152001	+	1102.3	0.707	211	211	29	7.28	4.44e-105	4.43	1.2e-67	0.55
I-38	I	1850754	1850908	+	1102.3	0.654	212	211	25.3	8.34	5.37e-116	7.39	2.99e-106	0.55
I-40	I	1238317	1238471	+	1086.7	0.759	209	208	19.4	10.71	1.62e-134	7.83	2.38e-109	0.55
I-41	I	4178245	4178399	+	1086.7	0.7	209	208	29.3	7.1	1.12e-101	4.3	1.34e-64	0.55
II-22	II	3492881	3493035	+	1081.4	0.784	208	207	28.1	7.38	3.7e-104	3.91	7.6e-58	0.55
I-42	I	3383857	3384011	+	1071	0.733	207	205	27.8	7.39	2.83e-103	7.76	4.36e-107	0.55
III-13	III	2085772	2085926	+	1065.8	0.728	207	204	29.9	6.82	1.06e-96	7.76	1.31e-106	0.56
I-43	I	238028	238182	+	1060.5	0.629	204	203	22.8	8.9	1.15e-116	4.22	6.91e-62	0.56
II-24	II	1688138	1688292	+	1060.5	0.65	203	203	27.1	7.48	2.97e-103	4.71	2.02e-69	0.56
I-44	I	2872016	2872170	+	1055.3	0.707	203	202	18.8	10.74	6.21e-131	6.41	3.84e-91	0.56
I-46	I	3574017	3574171	+	1055.3	0.72	202	202	28.7	7.04	3.38e-98	3.63	1.12e-51	0.56
II-25	II	525323	525477	+	1050.1	0.587	202	201	30.5	6.58	1.09e-92	4.01	6.15e-58	0.56
III-14	III	811340	811494	+	1050.1	0.714	201	201	26.5	7.58	3.01e-103	6.8	4.42e-95	0.56
II-23	II	202113	202267	+	1044.9	0.803	204	200	24.4	8.21	8.24e-109	9.15	3.59e-117	0.56
II-26	II	3606069	3606223	+	1039.6	0.703	201	199	25.9	7.68	2.94e-103	5.31	2.32e-76	0.56
I-45	I	238592	238746	+	1034.4	0.661	202	198	18.8	10.53	8.04e-127	4.21	3.73e-60	0.56
I-48	I	3456488	3456642	+	1018.7	0.78	198	195	26.2	7.44	7.38e-99	7.33	9.19e-98	0.57
I-49	I	4911452	4911606	+	1018.7	0.663	196	195	20	9.73	6.49e-119	6.81	2.3e-92	0.57
II-27	II	1751134	1751288	+	1013.5	0.722	196	194	29.6	6.55	3.38e-89	6.69	1.03e-90	0.57
II-28	II	1573506	1573660	+	997.9	0.77	193	191	25.3	7.55	5.76e-98	4.85	3.06e-67	0.57
II-30	II	4159844	4159998	+	997.9	0.607	191	191	24.7	7.74	9.52e-100	4	6.1e-55	0.57
II-29	II	3860364	3860518	+	987.4	0.685	192	189	14.8	12.77	1.22e-135	3.63	1.51e-48	0.58
I-50	I	1571632	1571786	+	982.2	0.674	189	188	26.2	7.17	8.39e-93	6.49	8.63e-86	0.58
I-51	I	2520018	2520172	+	982.2	0.801	189	188	21.9	8.59	1.24e-105	6.45	2.03e-85	0.58
II-31	II	4035302	4035456	+	982.2	0.74	190	188	30.5	6.16	3.23e-82	5.72	3.06e-77	0.58
II-32	II	3011284	3011438	+	977	0.682	187	187	21.3	8.79	9.4e-107	6.06	1.08e-80	0.58
I-54	I	4881062	4881216	+	956.1	0.656	183	183	23.1	7.91	3.67e-97	4.96	4.95e-66	0.59
I-53	I	103948	104102	+	950.8	0.616	183	182	24.7	7.38	7.92e-92	4.2	2.11e-55	0.59
II-33	II	576753	576907	+	950.8	0.708	185	182	23.1	7.87	2.9e-96	6.38	5.77e-82	0.59
II-34	II	3810911	3811065	+	950.8	0.82	184	182	27.4	6.63	1.34e-84	6.15	1.33e-79	0.59
III-16	III	715420	715574	+	945.6	0.741	182	181	32.1	5.64	1.58e-73	4.32	1.06e-56	0.59
I-56	I	381426	381580	+	940.4	0.664	181	180	22.2	8.11	2.89e-97	6.66	5.68e-84	0.59
I-57	I	4911003	4911157	+	940.4	0.651	180	180	19.7	9.12	2.08e-105	6.45	7.4e-82	0.59
II-35	II	1554907	1555061	+	940.4	0.707	182	180	28.4	6.34	9.16e-81	5.33	1.79e-69	0.59
II-36	II	4466346	4466500	+	940.4	0.697	181	180	19.7	9.12	2.08e-105	6.42	1.46e-81	0.59
I-55	I	3939381	3939535	+	935.2	0.676	183	179	27.4	6.52	3.86e-82	4.41	1.96e-57	0.59
II-38	II	2590964	2591118	+	935.2	0.756	180	179	27.8	6.45	2.1e-81	5.75	5.65e-74	0.59
II-37	II	3488788	3488942	+	929.9	0.653	181	178	21.6	8.25	2.32e-97	4.63	5.82e-60	0.59
III-17	III	716956	717110	+	924.7	0.698	177	177	29.9	5.92	5.84e-75	4.5	5.44e-58	0.6
II-39	II	1546035	1546189	+	919.5	0.758	180	176	31.8	5.54	2.13e-70	5.7	3.29e-72	0.6
II-40	II	1301339	1301493	+	914.3	0.801	176	175	27.8	6.31	3.53e-78	7.06	1.78e-85	0.6
III-19	III	72685	72839	+	909	0.802	174	174	27.4	6.34	4.33e-78	6.76	3.17e-82	0.6
II-41	II	3862090	3862244	+	903.8	0.681	175	173	26.8	6.45	9.94e-79	3.12	1.79e-36	0.6
III-20	III	1452288	1452442	+	903.8	0.58	174	173	35.2	4.92	5.18e-62	6.3	2.84e-77	0.6
I-60	I	1823450	1823604	+	898.6	0.771	175	172	28.1	6.13	4.3e-75	4.83	1.43e-60	0.61
I-61	I	3938618	3938772	+	893.4	0.721	172	171	37.3	4.58	3.91e-57	4.2	4.7e-52	0.6
I-62	I	5466145	5466299	+	893.4	0.708	172	171	25.3	6.76	7.66e-81	7.72	2.78e-89	0.6
I-63	I	3478337	3478491	+	888.1	0.714	171	170	26.2	6.49	9.3e-78	7.05	4.88e-83	0.61
III-23	III	1703729	1703883	+	888.1	0.694	171	170	30.8	5.51	9.39e-68	6.52	4.01e-78	0.61
III-22	III	361199	361353	+	882.9	0.788	172	169	29.3	5.77	4.12e-70	6.96	1.06e-81	0.61
III-21	III	2056765	2056919	+	882.9	0.663	172	169	26.2	6.45	6.04e-77	3.85	1.08e-46	0.61
I-64	I	3934934	3935088	+	877.7	0.739	168	168	16	10.48	1.34e-107	4.66	4.06e-57	0.61
I-65	I	1151039	1151193	+	867.2	0.627	167	166	20.4	8.16	3.09e-90	3.43	8.26e-40	0.61
II-43	II	156452	156606	+	867.2	0.678	168	166	25.3	6.57	1.03e-76	6.52	3.01e-76	0.61
II-44	II	606284	606438	+	862	0.662	168	165	25.9	6.37	1.95e-74	4.25	5.48e-51	0.61
II-45	II	3514235	3514389	+	862	0.573	166	165	29.6	5.57	1.83e-66	4.22	1.44e-50	0.61
I-66	I	2875673	2875827	+	856.8	0.706	165	164	21	7.82	1.49e-86	4.64	1.32e-55	0.62
I-67	I	240266	240420	+	851.6	0.711	164	163	29.3	5.56	1.4e-65	3.48	5.61e-40	0.62
I-68	I	2936377	2936531	+	851.6	0.709	164	163	27.8	5.87	9.62e-69	6.34	2.66e-73	0.62
II-46	II	3575280	3575434	+	851.6	0.76	163	163	20	8.13	1.86e-88	6.06	1.52e-70	0.62
II-47	II	2200344	2200498	+	846.3	0.612	162	162	20	8.08	1.52e-87	3.85	7.87e-45	0.62
I-70	I	3891172	3891326	+	841.1	0.684	161	161	25.3	6.37	1.19e-72	3.84	1.78e-44	0.62
II-48	II	1045809	1045963	+	835.9	0.704	160	160	25.9	6.18	1.94e-70	6.77	7.18e-76	0.62
I-72	I	761956	762110	+	830.7	0.7	159	159	28.7	5.54	8.13e-64	4.76	2.46e-55	0.62
I-69	I	4515086	4515240	+	830.7	0.715	164	159	25.9	6.14	1.2e-69	5.8	2.43e-66	0.62
I-71	I	1375662	1375816	+	820.2	0.696	159	157	15.7	9.98	1.04e-97	6.47	8.51e-72	0.63
II-50	II	627599	627753	+	815	0.668	157	156	26.2	5.95	1.27e-66	4.88	1.13e-55	0.63
II-49	II	813196	813350	+	815	0.61	159	156	26.8	5.82	2.6e-65	4.46	6.64e-51	0.63
III-24	III	173716	173870	+	815	0.691	156	156	28.1	5.56	8.48e-63	3.58	1.26e-39	0.63
III-25	III	2024132	2024286	+	809.8	0.799	155	155	26.2	5.91	7.58e-66	7.34	3.7e-78	0.63
II-52	II	2194616	2194770	+	799.3	0.681	153	153	25.9	5.91	5.87e-65	5.37	9.25e-60	0.64
I-76	I	1944016	1944170	+	794.1	0.65	153	152	22.2	6.85	9.1e-73	5.87	3.2e-64	0.64
II-51	II	3488216	3488370	+	794.1	0.695	154	152	26.8	5.67	2.87e-62	4.11	1.94e-45	0.64
III-27	III	285352	285506	+	794.1	0.632	152	152	29.3	5.19	1.59e-57	5.01	1.26e-55	0.64
I-77	I	5475064	5475218	+	788.9	0.651	153	151	24.7	6.12	4.38e-66	5.41	2.13e-59	0.64
I-78	I	1494227	1494381	+	783.7	0.695	152	150	24.7	6.08	2.68e-65	5.48	1.17e-59	0.64
I-80	I	82012	82166	+	757.5	0.728	147	145	28.7	5.06	1.2e-53	7.04	4.8e-71	0.65
I-79	I	5448827	5448981	+	757.5	0.676	147	145	24.4	5.95	4.6e-62	5.8	1.1e-60	0.65
II-54	II	4129518	4129672	+	741.9	0.677	143	142	18.5	7.68	3.45e-74	4.14	7.03e-43	0.65
III-30	III	1859300	1859454	+	736.6	0.648	141	141	28.4	4.97	2.23e-51	4.48	2.59e-46	0.66
I-86	I	763924	764078	+	731.4	0.729	140	140	25	5.61	5.8e-57	4.17	9.84e-43	0.66
I-89	I	2106830	2106984	+	731.4	0.663	140	140	30.5	4.59	3.76e-47	3.94	4.14e-40	0.66
I-83	I	3663433	3663587	+	731.4	0.726	143	140	25.6	5.47	9.57e-56	5.3	3.57e-54	0.66
I-85	I	3076804	3076958	+	726.2	0.818	141	139	22.8	6.09	9.68e-61	6.88	5.45e-67	0.66
I-88	I	3880226	3880380	+	726.2	0.74	140	139	23.7	5.85	9.7e-59	3.88	4.25e-39	0.66
II-55	II	133864	134018	+	726.2	0.741	140	139	24.7	5.63	7.86e-57	5.09	7.4e-52	0.66
III-32	III	348321	348475	+	726.2	0.723	140	139	25.6	5.43	5.24e-55	3.71	4.42e-37	0.66
III-31	III	2423603	2423757	+	726.2	0.754	140	139	22.2	6.26	3.96e-62	6.72	9.97e-66	0.66
II-56	II	889718	889872	+	721	0.745	139	138	25.6	5.39	2.85e-54	4.93	6.31e-50	0.66
II-57	II	2021757	2021911	+	721	0.694	138	138	28.1	4.92	8.1e-50	4.27	3.11e-43	0.66
AB325691-1	AB325691	1641	1795	+	715.7	0.691	140	137	24.1	5.7	1.43e-56	13.93	1.23e-103	0.66
I-91	I	577326	577480	+	715.7	0.738	139	137	21.3	6.44	1.13e-62	5.46	1.65e-54	0.66
I-90	I	4787678	4787832	+	715.7	0.64	139	137	21.6	6.35	6e-62	4.34	1.17e-43	0.66
I-93	I	453862	454016	+	710.5	0.717	137	136	25.3	5.38	2.16e-53	4.96	1.49e-49	0.67
I-92	I	4142489	4142643	+	710.5	0.632	137	136	23.4	5.8	4.39e-57	3.93	7.04e-39	0.67
II-58	II	1364997	1365151	+	710.5	0.709	137	136	29.9	4.55	1.84e-45	5.5	1.69e-54	0.67
I-95	I	5479628	5479782	+	694.8	0.737	133	133	26.8	4.96	1.88e-48	4.51	4.05e-44	0.67
I-94	I	4139720	4139874	+	689.6	0.745	134	132	26.5	4.98	2.75e-48	3.8	2.21e-36	0.67
I-97	I	4195485	4195639	+	684.4	0.694	132	131	28.7	4.57	4.58e-44	5.19	7.17e-50	0.67
II-61	II	113426	113580	+	684.4	0.762	131	131	18.2	7.2	1.92e-65	5.3	7.45e-51	0.67
II-59	II	3498077	3498231	+	684.4	0.667	133	131	21.6	6.07	3.54e-57	3.06	2.25e-27	0.67
III-35	III	2010211	2010365	+	684.4	0.743	135	131	27.4	4.77	4.9e-46	5.03	2.05e-48	0.67
II-60	II	2472724	2472878	+	679.2	0.727	131	130	24.7	5.27	3.51e-50	5.45	9.92e-52	0.68
II-64	II	4081437	4081591	+	673.9	0.641	130	129	26.2	4.92	1e-46	4.88	2.39e-46	0.68
III-37	III	211395	211549	+	673.9	0.714	133	129	23.7	5.43	3.34e-51	4.77	2.34e-45	0.68
I-98	I	1494804	1494958	+	668.7	0.581	130	128	22.5	5.69	6.69e-53	4.67	4.26e-44	0.68
III-40	III	236135	236289	+	668.7	0.636	130	128	23.4	5.46	4.63e-51	5.36	3.14e-50	0.68
III-39	III	2113705	2113859	+	668.7	0.724	130	128	26.5	4.83	1.63e-45	5.79	9.57e-54	0.68
I-100	I	5517529	5517683	+	663.5	0.7	128	127	25.9	4.9	7.3e-46	7.1	7.33e-63	0.68
I-101	I	1206420	1206574	+	658.3	0.759	127	126	23.4	5.38	1.38e-49	4.42	4.38e-41	0.68
II-69	II	1742509	1742663	+	658.3	0.633	126	126	27.4	4.59	1.14e-42	4.07	1.23e-37	0.68
III-42	III	2076582	2076736	+	658.3	0.699	127	126	23.4	5.38	1.38e-49	4.12	4.66e-38	0.68
II-68	II	891924	892078	+	653	0.733	127	125	17	7.37	1.26e-63	4.27	2.93e-39	0.69
II-70	II	1454677	1454831	+	653	0.741	126	125	27.4	4.55	5.23e-42	3.95	4.18e-36	0.69
I-105	I	1077692	1077846	+	647.8	0.698	125	124	27.1	4.57	7.98e-42	3.17	2.63e-27	0.69
I-107	I	5428121	5428275	+	647.8	0.631	124	124	26.2	4.73	2.7e-43	3.66	8.66e-33	0.69
II-72	II	3532726	3532880	+	647.8	0.683	125	124	24.1	5.16	5.39e-47	4.59	5.41e-42	0.69
I-106	I	65978	66132	+	637.4	0.757	125	122	25	4.88	5.7e-44	6.19	3.18e-54	0.69
II-74	II	4460405	4460559	+	637.4	0.762	122	122	18.5	6.59	4.37e-57	4.95	1.49e-44	0.69
III-43	III	939128	939282	+	637.4	0.754	125	122	25.9	4.71	1.93e-42	4.3	1.18e-38	0.69
I-110	I	1598262	1598416	+	632.1	0.677	124	121	22.5	5.38	1.1e-47	4.65	1.28e-41	0.69
II-75	II	1721816	1721970	+	632.1	0.72	122	121	25.9	4.67	9.11e-42	5.92	7.38e-52	0.69
III-44	III	230587	230741	+	632.1	0.639	124	121	26.2	4.62	2.81e-41	3.09	9.47e-26	0.69
III-46	III	2380436	2380590	+	626.9	0.78	120	120	24.4	4.93	1.24e-43	5.41	1.49e-47	0.7
II-78	II	3631027	3631181	+	616.5	0.711	120	118	22.5	5.24	1.68e-45	3.84	4.09e-33	0.7
I-117	I	76830	76984	+	611.2	0.749	119	117	17.6	6.66	3.12e-55	5.62	4.68e-48	0.7
I-116	I	158596	158750	+	606	0.639	120	116	24.7	4.7	2.22e-40	4.72	1.64e-40	0.7
II-82	II	3983086	3983240	+	606	0.7	118	116	17.3	6.72	3.62e-55	4.16	1.26e-35	0.7
I-118	I	4361364	4361518	+	595.6	0.683	118	114	20.7	5.52	4.29e-46	3.68	1.76e-30	0.71
I-126	I	2322707	2322861	+	579.9	0.716	111	111	20	5.54	4.5e-45	3.96	2.45e-32	0.71
III-55	III	2352508	2352662	+	574.7	0.633	113	110	21.3	5.17	5.25e-42	4.25	1.16e-34	0.72
II-97	II	2553498	2553652	+	569.5	0.718	110	109	24.1	4.53	1.11e-36	4.42	9.99e-36	0.72
III-57	III	1546608	1546762	+	569.5	0.667	109	109	23.4	4.65	1.21e-37	3.85	9.43e-31	0.72
II-102	II	3010440	3010594	+	564.2	0.599	108	108	23.1	4.67	1.83e-37	3.37	5.88e-26	0.72
II-105	II	1455691	1455845	+	553.8	0.638	107	106	18.8	5.64	8.71e-44	3.33	4.14e-25	0.72
I-127	I	3747859	3748013	+	548.6	0.62	109	105	22.8	4.6	6.04e-36	4.03	2.78e-31	0.73
II-119	II	465016	465170	+	538.1	0.645	104	103	19.1	5.39	6e-41	3.34	1.35e-24	0.73
II-118	II	3812421	3812575	+	538.1	0.687	104	103	21.3	4.84	4.34e-37	3.29	4.17e-24	0.73
I-136	I	3033531	3033685	+	517.2	0.623	104	99	19.7	5.02	6.06e-37	3.71	5.94e-27	0.74
I-158	I	3300896	3301050	+	496.3	0.667	96	95	19.4	4.89	1.11e-34	3.37	4.96e-23	0.75
II-142	II	1923260	1923414	+	496.3	0.757	96	95	21	4.53	3.42e-32	4.11	4.36e-29	0.75
MTR-1	MTR	15317	15471	+	381.4	0.681	75	73	0.6	118.37	5.73e-122	5.13	2.83e-28	0.8
MTR-2	MTR	14846	15000	+	350	0.572	67	67	0.3	217.28	1.18e-129	4.49	5.13e-23	0.81
MTR-8	MTR	14242	14396	+	271.7	0.563	54	52	0.3	168.64	2.46e-95	3.06	7.27e-12	0.85
